# Supplementary material for: 25,26-Bis(propan-2-yl­idene)hepta­cyclo[20.2.1.110,13.02,21.03,8.09,14.015,20]hexa­cosa-2(21),3,5,7,9(14),11,15,17,19,23-deca­ene
Source: Acta Crystallogr Sect E Struct Rep Online. 2012 Apr 28;68(Pt 5):o1569. doi: 10.1107/S1600536812018211 (PMC3344665; doi:10.1107/S1600536812018211)
Supplement: Supplementary file 1 [file e-68-o1569-sup1.cif]

##############################################################################
#                                                                            #
# This CIF contains the data in a paper accepted for publication in          #
# Acta Crystallographica Section E. It conforms to the requirements of       #
# Notes for Authors for Acta Crystallographica Section E, and has been       #
# peer reviewed under the auspices of the IUCr Commission on Journals.       #
#                                                                            #
# Full details of the Crystallographic Information File format               #
# are given in the paper "The Crystallographic Information File (CIF):       #
# a New Standard Archive File for Crystallography" by S. R. Hall, F. H.      #
# Allen and I. D. Brown [Acta Cryst. (1991), A47, 655-685].                  #
#                                                                            #
# The current version of the core CIF dictionary is obtainable from          #
# ftp://ftp.iucr.org/pub/cif_core.dic.                                       #
#                                                                            #
# Software is freely available for graphical display of the structure(s)     #
# in this CIF. For information consult the CIF software page                 #
# http://www.iucr.org/resources/cif/software.                                #
#                                                                            #
# This file may be used for bona fide research purposes within the           #
# scientific community so long as proper attribution is given to the journal # 
# article from which it was obtained.                                        #
#                                                                            #
##############################################################################
data_global
_audit_creation_method     'WinGX routine CIF_UPDATE'
_audit_conform_dict_name     cif_core.dic
_audit_conform_dict_version     2.3
_journal_date_recd_electronic     2012-04-16
_journal_date_accepted     2012-04-23
_journal_name_full     'Acta Crystallographica, Section E'
_journal_year     2012
_journal_volume     68
_journal_issue      5
_journal_page_first     o1569
_journal_page_last     o1569
_journal_paper_category     QO
_journal_paper_doi     10.1107/S1600536812018211
_journal_coeditor_code     TK5087
_publ_contact_author_name     'Fronczek, Frank R.'
_publ_contact_author_address
;
Department of Chemistry
Louisiana State University
Baton Rouge LA 70803-1804 USA
;
_publ_contact_author_email     ffroncz@lsu.edu
_publ_contact_author_fax     '225-578-3458'
_publ_contact_author_phone     '225-578-8270'
_publ_section_title
;\
25,26-Bis(propan-2-ylidene)heptacyclo[20.2.1.1^10,13^.0^2,21^.0^3,8^.0^9,\
14^.0^15,20^]hexacosa-2(21),3,5,7,9(14),11,15,17,19,23-decaene
;
loop_
    _publ_author_name
    _publ_author_footnote
    _publ_author_address
    'Cooper, Stefan M.' .
;
Department of Chemistry
Louisiana State University
Baton Rouge LA 70803-1804
USA
;
    'Nauman, Tamara R. Schaller' .
;
Department of Chemistry
Louisiana State University
Baton Rouge LA 70803-1804
USA
;
    'Fronczek, Frank R.' .
;
Department of Chemistry
Louisiana State University
Baton Rouge LA 70803-1804
USA
;
    'Watkins, Steven F.' .
;
Department of Chemistry
Louisiana State University
Baton Rouge LA 70803-1804
USA
;
data_I
_audit_creation_method     'WinGX routine CIF_UPDATE'
_chemical_name_systematic
;
25,26-Bis(propan-2-
ylidene)heptacyclo[20.2.1.1^10,13^.0^2,21^.0^3,8^.0^9,14^.0^15,20^]hexacosa-
2(21),3,5,7,9(14),11,15,17,19,23-decaene
;
_chemical_name_common
;
Dibenzo[a,e]-17,18-bis(1-methylethylidene)
pentacyclo[12.2.1.1^6,9^.0^2,13^.0^5,10^]octadeca-2(13),5(10),7,15-tetraene
;
_chemical_formula_moiety     'C32 H28'
_chemical_formula_sum     'C32 H28'
_chemical_formula_weight     412.54
_chemical_melting_point     ?
_symmetry_cell_setting     triclinic
_symmetry_space_group_name_H-M     'P -1'
_symmetry_space_group_name_Hall     '-P 1'
loop_
    _symmetry_equiv_pos_as_xyz
    'x, y, z'
    '-x, -y, -z'
_cell_length_a     9.3577(2)
_cell_length_b     9.5500(3)
_cell_length_c     12.6946(3)
_cell_angle_alpha     94.068(2)
_cell_angle_beta     94.402(2)
_cell_angle_gamma     100.1620(10)
_cell_volume     1109.24(5)
_cell_formula_units_Z     2
_cell_measurement_reflns_used     7268
_cell_measurement_theta_min     2.546
_cell_measurement_theta_max     32.577
_cell_measurement_temperature     90.0(5)
_cell_measurement_pressure     101.3
_exptl_crystal_description     prism
_exptl_crystal_colour     colourless
_exptl_crystal_size_max     0.40
_exptl_crystal_size_mid     0.30
_exptl_crystal_size_min     0.27
_exptl_crystal_density_diffrn     1.235
_exptl_crystal_density_method     'not measured'
_exptl_crystal_F_000     440
_exptl_absorpt_coefficient_mu     0.070
_exptl_absorpt_correction_type     multi-scan
_exptl_absorpt_process_details     '(SCALEPACK; Otwinowski & Minor, 1997)'
_exptl_absorpt_correction_T_min     0.9727
_exptl_absorpt_correction_T_max     0.9815
_diffrn_ambient_temperature     90.0(5)
_diffrn_radiation_type     MoK\a
_diffrn_radiation_wavelength     0.71073
_diffrn_radiation_source     'sealed tube'
_diffrn_radiation_monochromator     'horizontally mounted graphite crystal'
_diffrn_measurement_device_type     'Nonius KappaCCD'
_diffrn_measurement_device     '95mm CCD camera on \k-goniostat'
_diffrn_measurement_method     'CCD rotation images, thick slices'
_diffrn_detector_area_resol_mean     9
_diffrn_reflns_number     15041
_diffrn_reflns_av_R_equivalents     0.0327
_diffrn_reflns_theta_min     2.59
_diffrn_reflns_theta_max     32.62
_diffrn_reflns_theta_full     25
_diffrn_measured_fraction_theta_max     0.984
_diffrn_measured_fraction_theta_full     0.999
_diffrn_reflns_limit_h_min     -14
_diffrn_reflns_limit_h_max     13
_diffrn_reflns_limit_k_min     -14
_diffrn_reflns_limit_k_max     14
_diffrn_reflns_limit_l_min     -19
_diffrn_reflns_limit_l_max     18
_reflns_number_total     7973
_reflns_number_gt     5906
_reflns_threshold_expression     I>2\s(I)
_refine_ls_structure_factor_coef     Fsqd
_refine_ls_matrix_type     full
_refine_ls_R_factor_all     0.0766
_refine_ls_R_factor_gt     0.0518
_refine_ls_wR_factor_gt     0.1268
_refine_ls_wR_factor_ref     0.1399
_refine_ls_goodness_of_fit_ref     1.036
_refine_ls_restrained_S_all     1.036
_refine_ls_number_reflns     7972
_refine_ls_number_parameters     293
_refine_ls_number_restraints     0
_refine_ls_hydrogen_treatment     constr
_refine_ls_weighting_scheme     calc
_refine_ls_weighting_details
         'calc w=1/[\s^2^(Fo^2^)+(0.0681P)^2^+0.3029P] where P=(Fo^2^+2Fc^2^)/3'
_atom_sites_solution_hydrogens     geom
_atom_sites_solution_primary     direct
_atom_sites_solution_secondary     difmap
_refine_ls_shift/su_max     0.000
_refine_ls_shift/su_mean     0.000
_refine_diff_density_max     0.402
_refine_diff_density_min     -0.305
_refine_ls_extinction_method     none
_refine_ls_extinction_coef     ?
loop_
    _atom_type_symbol
    _atom_type_description
    _atom_type_scat_dispersion_real
    _atom_type_scat_dispersion_imag
    _atom_type_scat_source
    C C 0.0033 0.0016 'International Tables Vol C Tables 4.2.6.8 and 6.1.1.4'
    H H 0 0 'International Tables Vol C Tables 4.2.6.8 and 6.1.1.4'
_computing_data_collection     'COLLECT (Nonius, 2000)'
_computing_cell_refinement     'SCALEPACK (Otwinowski & Minor, 1997)'
_computing_data_reduction     'DENZO and SCALEPACK (Otwinowski & Minor, 1997)'
_computing_structure_solution     'SHELXS86 (Sheldrick, 2008)'
_computing_structure_refinement     'SHELXL97 (Sheldrick, 2008)'
_computing_molecular_graphics     'ORTEP-3 for Windows (Farrugia, 1997)'
_computing_publication_material     'WinGX (Farrugia, 1999)'
loop_
    _atom_site_type_symbol
    _atom_site_label
    _atom_site_fract_x
    _atom_site_fract_y
    _atom_site_fract_z
    _atom_site_U_iso_or_equiv
    _atom_site_adp_type
    _atom_site_calc_flag
    _atom_site_refinement_flags
    _atom_site_occupancy
    _atom_site_symmetry_multiplicity
    _atom_site_disorder_assembly
    _atom_site_disorder_group
    C C1 0.51176(11) 0.54105(11) 0.17992(8) 0.01164(19) Uani d . 1 1 . .
    C C2 0.51490(12) 0.40789(12) 0.12654(8) 0.0145(2) Uani d . 1 1 . .
    H H2 0.4372 0.3305 0.1315 0.017 Uiso calc R 1 1 . .
    C C3 0.62865(12) 0.38631(12) 0.06666(9) 0.0162(2) Uani d . 1 1 . .
    H H3 0.6276 0.2956 0.0303 0.019 Uiso calc R 1 1 . .
    C C4 0.74406(12) 0.49844(13) 0.06037(9) 0.0163(2) Uani d . 1 1 . .
    H H4 0.8214 0.4856 0.0185 0.020 Uiso calc R 1 1 . .
    C C5 0.74507(12) 0.62937(12) 0.11594(8) 0.0142(2) Uani d . 1 1 . .
    H H5 0.8257 0.7046 0.1134 0.017 Uiso calc R 1 1 . .
    C C6 0.63010(11) 0.65370(11) 0.17583(8) 0.01175(19) Uani d . 1 1 . .
    C C7 0.64466(11) 0.79423(11) 0.23501(8) 0.01148(18) Uani d . 1 1 . .
    C C8 0.55457(11) 0.88949(11) 0.23640(8) 0.01190(19) Uani d . 1 1 . .
    C C9 0.41322(11) 0.88530(11) 0.17555(8) 0.01217(19) Uani d . 1 1 . .
    C C10 0.39865(12) 1.00158(12) 0.11612(9) 0.0159(2) Uani d . 1 1 . .
    H H10 0.4783 1.0791 0.1185 0.019 Uiso calc R 1 1 . .
    C C11 0.27112(13) 1.00619(13) 0.05405(9) 0.0184(2) Uani d . 1 1 . .
    H H11 0.2650 1.0843 0.0126 0.022 Uiso calc R 1 1 . .
    C C12 0.15202(13) 0.89528(13) 0.05307(9) 0.0180(2) Uani d . 1 1 . .
    H H12 0.0643 0.8969 0.0106 0.022 Uiso calc R 1 1 . .
    C C13 0.16272(12) 0.78247(12) 0.11457(9) 0.0149(2) Uani d . 1 1 . .
    H H13 0.0798 0.7093 0.1160 0.018 Uiso calc R 1 1 . .
    C C14 0.29252(11) 0.77331(11) 0.17483(8) 0.01192(19) Uani d . 1 1 . .
    C C15 0.29265(11) 0.64752(11) 0.23522(8) 0.01116(18) Uani d . 1 1 . .
    C C16 0.38385(11) 0.55264(11) 0.23830(8) 0.01137(18) Uani d . 1 1 . .
    C C17 0.31002(12) 0.42739(12) 0.29816(8) 0.0140(2) Uani d . 1 1 . .
    H H17 0.3744 0.3641 0.3282 0.017 Uiso calc R 1 1 . .
    C C18 0.23755(12) 0.51417(12) 0.37755(8) 0.0147(2) Uani d . 1 1 . .
    C C19 0.15754(11) 0.58407(12) 0.29174(8) 0.0140(2) Uani d . 1 1 . .
    H H19 0.0945 0.6519 0.3163 0.017 Uiso calc R 1 1 . .
    C C20 0.08048(12) 0.44649(13) 0.22486(9) 0.0162(2) Uani d . 1 1 . .
    H H20 -0.0139 0.4310 0.1878 0.019 Uiso calc R 1 1 . .
    C C21 0.17094(12) 0.35344(12) 0.22873(9) 0.0164(2) Uani d . 1 1 . .
    H H21 0.1532 0.2592 0.1951 0.020 Uiso calc R 1 1 . .
    C C22 0.64166(12) 1.02883(12) 0.29767(8) 0.0143(2) Uani d . 1 1 . .
    H H22 0.5837 1.0990 0.3263 0.017 Uiso calc R 1 1 . .
    C C23 0.73077(12) 0.95972(12) 0.37897(8) 0.0148(2) Uani d . 1 1 . .
    C C24 0.79219(11) 0.87001(12) 0.29476(8) 0.0139(2) Uani d . 1 1 . .
    H H24 0.8601 0.8074 0.3208 0.017 Uiso calc R 1 1 . .
    C C25 0.85602(12) 0.99244(12) 0.22954(8) 0.0157(2) Uani d . 1 1 . .
    H H25 0.9429 0.9993 0.1946 0.019 Uiso calc R 1 1 . .
    C C26 0.76665(12) 1.08699(12) 0.23115(9) 0.0160(2) Uani d . 1 1 . .
    H H26 0.7779 1.1737 0.1977 0.019 Uiso calc R 1 1 . .
    C C27 0.24121(13) 0.52483(13) 0.48278(9) 0.0193(2) Uani d . 1 1 . .
    C C28 0.15625(15) 0.61803(15) 0.54365(10) 0.0272(3) Uani d . 1 1 . .
    H H28A 0.0982 0.6642 0.4938 0.041 Uiso calc R 1 1 . .
    H H28B 0.2239 0.6912 0.5897 0.041 Uiso calc R 1 1 . .
    H H28C 0.0914 0.5594 0.5870 0.041 Uiso calc R 1 1 . .
    C C29 0.33042(15) 0.44386(16) 0.55141(10) 0.0276(3) Uani d . 1 1 . .
    H H29A 0.3817 0.3853 0.5065 0.041 Uiso calc R 1 1 . .
    H H29B 0.2660 0.3821 0.5932 0.041 Uiso calc R 1 1 . .
    H H29C 0.4016 0.5115 0.5993 0.041 Uiso calc R 1 1 . .
    C C30 0.75090(13) 0.97426(13) 0.48432(9) 0.0194(2) Uani d . 1 1 . .
    C C31 0.67789(15) 1.07174(15) 0.55135(10) 0.0275(3) Uani d . 1 1 . .
    H H31A 0.6169 1.1202 0.5054 0.041 Uiso calc R 1 1 . .
    H H31B 0.7522 1.1430 0.5938 0.041 Uiso calc R 1 1 . .
    H H31C 0.6170 1.0157 0.5985 0.041 Uiso calc R 1 1 . .
    C C32 0.85020(15) 0.89543(15) 0.54657(10) 0.0267(3) Uani d . 1 1 . .
    H H32A 0.8932 0.8342 0.4976 0.040 Uiso calc R 1 1 . .
    H H32B 0.7940 0.8365 0.5947 0.040 Uiso calc R 1 1 . .
    H H32C 0.9279 0.9644 0.5878 0.040 Uiso calc R 1 1 . .
loop_
    _atom_site_aniso_label
    _atom_site_aniso_U_11
    _atom_site_aniso_U_22
    _atom_site_aniso_U_33
    _atom_site_aniso_U_12
    _atom_site_aniso_U_13
    _atom_site_aniso_U_23
    C1 0.0123(4) 0.0130(5) 0.0102(4) 0.0040(3) 0.0001(3) 0.0014(3)
    C2 0.0161(5) 0.0129(5) 0.0145(5) 0.0032(4) 0.0001(4) 0.0005(4)
    C3 0.0195(5) 0.0160(5) 0.0140(5) 0.0072(4) 0.0006(4) -0.0006(4)
    C4 0.0154(5) 0.0206(5) 0.0141(5) 0.0070(4) 0.0024(4) -0.0002(4)
    C5 0.0123(5) 0.0165(5) 0.0142(5) 0.0035(4) 0.0015(4) 0.0008(4)
    C6 0.0121(4) 0.0131(5) 0.0104(4) 0.0037(3) 0.0000(3) 0.0008(3)
    C7 0.0121(4) 0.0121(5) 0.0100(4) 0.0017(3) 0.0010(3) 0.0004(3)
    C8 0.0131(4) 0.0115(4) 0.0107(4) 0.0009(3) 0.0017(3) 0.0006(3)
    C9 0.0141(5) 0.0121(5) 0.0110(4) 0.0042(4) 0.0020(3) -0.0002(3)
    C10 0.0191(5) 0.0133(5) 0.0159(5) 0.0039(4) 0.0028(4) 0.0024(4)
    C11 0.0232(6) 0.0165(5) 0.0179(5) 0.0085(4) 0.0022(4) 0.0046(4)
    C12 0.0174(5) 0.0221(6) 0.0163(5) 0.0098(4) -0.0008(4) 0.0023(4)
    C13 0.0133(5) 0.0172(5) 0.0149(5) 0.0050(4) 0.0014(4) 0.0003(4)
    C14 0.0132(4) 0.0130(5) 0.0104(4) 0.0045(3) 0.0027(3) 0.0000(3)
    C15 0.0107(4) 0.0129(5) 0.0097(4) 0.0018(3) 0.0008(3) 0.0003(3)
    C16 0.0117(4) 0.0116(5) 0.0102(4) 0.0009(3) -0.0002(3) 0.0006(3)
    C17 0.0146(5) 0.0136(5) 0.0133(5) 0.0009(4) 0.0008(4) 0.0033(4)
    C18 0.0127(5) 0.0165(5) 0.0137(5) -0.0011(4) 0.0013(4) 0.0024(4)
    C19 0.0125(5) 0.0168(5) 0.0126(4) 0.0018(4) 0.0023(4) 0.0016(4)
    C20 0.0133(5) 0.0200(5) 0.0135(5) -0.0010(4) -0.0002(4) 0.0019(4)
    C21 0.0173(5) 0.0150(5) 0.0150(5) -0.0015(4) 0.0004(4) 0.0007(4)
    C22 0.0164(5) 0.0126(5) 0.0133(5) 0.0008(4) 0.0022(4) -0.0005(4)
    C23 0.0142(5) 0.0151(5) 0.0132(5) -0.0017(4) 0.0018(4) -0.0002(4)
    C24 0.0127(5) 0.0152(5) 0.0129(4) 0.0009(4) 0.0003(4) 0.0012(4)
    C25 0.0145(5) 0.0191(5) 0.0122(5) -0.0009(4) 0.0023(4) 0.0007(4)
    C26 0.0182(5) 0.0147(5) 0.0135(5) -0.0019(4) 0.0022(4) 0.0010(4)
    C27 0.0185(5) 0.0215(6) 0.0145(5) -0.0058(4) 0.0018(4) 0.0025(4)
    C28 0.0304(7) 0.0296(7) 0.0171(5) -0.0074(5) 0.0101(5) -0.0049(5)
    C29 0.0270(6) 0.0345(7) 0.0164(5) -0.0080(5) -0.0046(5) 0.0105(5)
    C30 0.0197(5) 0.0214(6) 0.0130(5) -0.0072(4) 0.0016(4) -0.0001(4)
    C31 0.0300(7) 0.0310(7) 0.0159(5) -0.0082(5) 0.0078(5) -0.0080(5)
    C32 0.0286(7) 0.0311(7) 0.0150(5) -0.0076(5) -0.0059(5) 0.0057(5)
_geom_special_details
;
All e.s.d.'s (except the e.s.d. in the dihedral angle between two l.s. planes)
are estimated using the full covariance matrix. The cell e.s.d.'s are taken
into account individually in the estimation of e.s.d.'s in distances, angles
and torsion angles; correlations between e.s.d.'s in cell parameters are only
used when they are defined by crystal symmetry. An approximate (isotropic)
treatment of cell e.s.d.'s is used for estimating e.s.d.'s involving l.s.
planes.
;
loop_
    _geom_bond_atom_site_label_1
    _geom_bond_atom_site_label_2
    _geom_bond_site_symmetry_2
    _geom_bond_distance
    _geom_bond_publ_flag
    C1 C2 . 1.4040(15) ?
    C1 C6 . 1.4081(14) ?
    C1 C16 . 1.4716(14) ?
    C2 C3 . 1.3902(15) ?
    C2 H2 . 0.9500 ?
    C3 C4 . 1.3917(16) ?
    C3 H3 . 0.9500 ?
    C4 C5 . 1.3896(16) ?
    C4 H4 . 0.9500 ?
    C5 C6 . 1.4064(14) ?
    C5 H5 . 0.9500 ?
    C6 C7 . 1.4701(15) ?
    C7 C8 . 1.3451(15) ?
    C7 C24 . 1.5536(15) ?
    C8 C9 . 1.4724(14) ?
    C8 C22 . 1.5533(15) ?
    C9 C10 . 1.4062(15) ?
    C9 C14 . 1.4108(15) ?
    C10 C11 . 1.3879(16) ?
    C10 H10 . 0.9500 ?
    C11 C12 . 1.3941(17) ?
    C11 H11 . 0.9500 ?
    C12 C13 . 1.3877(16) ?
    C12 H12 . 0.9500 ?
    C13 C14 . 1.4045(15) ?
    C13 H13 . 0.9500 ?
    C14 C15 . 1.4702(15) ?
    C15 C16 . 1.3505(14) ?
    C15 C19 . 1.5528(14) ?
    C16 C17 . 1.5503(15) ?
    C17 C18 . 1.5321(15) ?
    C17 C21 . 1.5430(15) ?
    C17 H17 . 1.0000 ?
    C18 C27 . 1.3298(15) ?
    C18 C19 . 1.5320(15) ?
    C19 C20 . 1.5429(16) ?
    C19 H19 . 1.0000 ?
    C20 C21 . 1.3319(17) ?
    C20 H20 . 0.9500 ?
    C21 H21 . 0.9500 ?
    C22 C23 . 1.5346(16) ?
    C22 C26 . 1.5422(15) ?
    C22 H22 . 1.0000 ?
    C23 C30 . 1.3301(15) ?
    C23 C24 . 1.5314(15) ?
    C24 C25 . 1.5414(15) ?
    C24 H24 . 1.0000 ?
    C25 C26 . 1.3348(17) ?
    C25 H25 . 0.9500 ?
    C26 H26 . 0.9500 ?
    C27 C29 . 1.5052(18) ?
    C27 C28 . 1.5060(18) ?
    C28 H28A . 0.9800 ?
    C28 H28B . 0.9800 ?
    C28 H28C . 0.9800 ?
    C29 H29A . 0.9800 ?
    C29 H29B . 0.9800 ?
    C29 H29C . 0.9800 ?
    C30 C31 . 1.5029(18) ?
    C30 C32 . 1.5077(19) ?
    C31 H31A . 0.9800 ?
    C31 H31B . 0.9800 ?
    C31 H31C . 0.9800 ?
    C32 H32A . 0.9800 ?
    C32 H32B . 0.9800 ?
    C32 H32C . 0.9800 ?
loop_
    _geom_angle_atom_site_label_1
    _geom_angle_atom_site_label_2
    _geom_angle_atom_site_label_3
    _geom_angle_site_symmetry_1
    _geom_angle_site_symmetry_3
    _geom_angle
    _geom_angle_publ_flag
    C2 C1 C6 . . 118.81(9) ?
    C2 C1 C16 . . 117.03(9) ?
    C6 C1 C16 . . 124.16(9) ?
    C3 C2 C1 . . 121.75(10) ?
    C3 C2 H2 . . 119.1 ?
    C1 C2 H2 . . 119.1 ?
    C2 C3 C4 . . 119.54(10) ?
    C2 C3 H3 . . 120.2 ?
    C4 C3 H3 . . 120.2 ?
    C5 C4 C3 . . 119.35(10) ?
    C5 C4 H4 . . 120.3 ?
    C3 C4 H4 . . 120.3 ?
    C4 C5 C6 . . 121.88(10) ?
    C4 C5 H5 . . 119.1 ?
    C6 C5 H5 . . 119.1 ?
    C5 C6 C1 . . 118.61(10) ?
    C5 C6 C7 . . 117.50(9) ?
    C1 C6 C7 . . 123.81(9) ?
    C8 C7 C6 . . 130.92(10) ?
    C8 C7 C24 . . 106.93(9) ?
    C6 C7 C24 . . 121.31(9) ?
    C7 C8 C9 . . 130.01(10) ?
    C7 C8 C22 . . 106.74(9) ?
    C9 C8 C22 . . 122.04(9) ?
    C10 C9 C14 . . 118.72(10) ?
    C10 C9 C8 . . 117.34(10) ?
    C14 C9 C8 . . 123.94(9) ?
    C11 C10 C9 . . 121.78(11) ?
    C11 C10 H10 . . 119.1 ?
    C9 C10 H10 . . 119.1 ?
    C10 C11 C12 . . 119.44(11) ?
    C10 C11 H11 . . 120.3 ?
    C12 C11 H11 . . 120.3 ?
    C13 C12 C11 . . 119.46(10) ?
    C13 C12 H12 . . 120.3 ?
    C11 C12 H12 . . 120.3 ?
    C12 C13 C14 . . 121.90(10) ?
    C12 C13 H13 . . 119.0 ?
    C14 C13 H13 . . 119.0 ?
    C13 C14 C9 . . 118.60(10) ?
    C13 C14 C15 . . 117.35(10) ?
    C9 C14 C15 . . 124.04(9) ?
    C16 C15 C14 . . 131.01(9) ?
    C16 C15 C19 . . 106.86(9) ?
    C14 C15 C19 . . 121.04(9) ?
    C15 C16 C1 . . 130.80(9) ?
    C15 C16 C17 . . 106.60(9) ?
    C1 C16 C17 . . 121.28(9) ?
    C18 C17 C21 . . 97.97(8) ?
    C18 C17 C16 . . 98.11(8) ?
    C21 C17 C16 . . 107.16(8) ?
    C18 C17 H17 . . 116.8 ?
    C21 C17 H17 . . 116.8 ?
    C16 C17 H17 . . 116.8 ?
    C27 C18 C19 . . 132.61(11) ?
    C27 C18 C17 . . 133.24(11) ?
    C19 C18 C17 . . 94.15(8) ?
    C18 C19 C20 . . 97.99(9) ?
    C18 C19 C15 . . 97.64(8) ?
    C20 C19 C15 . . 107.39(9) ?
    C18 C19 H19 . . 116.9 ?
    C20 C19 H19 . . 116.9 ?
    C15 C19 H19 . . 116.9 ?
    C21 C20 C19 . . 107.19(9) ?
    C21 C20 H20 . . 126.4 ?
    C19 C20 H20 . . 126.4 ?
    C20 C21 C17 . . 107.18(10) ?
    C20 C21 H21 . . 126.4 ?
    C17 C21 H21 . . 126.4 ?
    C23 C22 C26 . . 97.95(9) ?
    C23 C22 C8 . . 97.91(8) ?
    C26 C22 C8 . . 107.32(8) ?
    C23 C22 H22 . . 116.9 ?
    C26 C22 H22 . . 116.9 ?
    C8 C22 H22 . . 116.9 ?
    C30 C23 C24 . . 132.56(11) ?
    C30 C23 C22 . . 133.28(11) ?
    C24 C23 C22 . . 94.14(8) ?
    C23 C24 C25 . . 97.84(9) ?
    C23 C24 C7 . . 97.76(8) ?
    C25 C24 C7 . . 107.36(8) ?
    C23 C24 H24 . . 116.9 ?
    C25 C24 H24 . . 116.9 ?
    C7 C24 H24 . . 116.9 ?
    C26 C25 C24 . . 107.36(9) ?
    C26 C25 H25 . . 126.3 ?
    C24 C25 H25 . . 126.3 ?
    C25 C26 C22 . . 106.97(10) ?
    C25 C26 H26 . . 126.5 ?
    C22 C26 H26 . . 126.5 ?
    C18 C27 C29 . . 122.74(12) ?
    C18 C27 C28 . . 123.12(12) ?
    C29 C27 C28 . . 114.14(11) ?
    C27 C28 H28A . . 109.5 ?
    C27 C28 H28B . . 109.5 ?
    H28A C28 H28B . . 109.5 ?
    C27 C28 H28C . . 109.5 ?
    H28A C28 H28C . . 109.5 ?
    H28B C28 H28C . . 109.5 ?
    C27 C29 H29A . . 109.5 ?
    C27 C29 H29B . . 109.5 ?
    H29A C29 H29B . . 109.5 ?
    C27 C29 H29C . . 109.5 ?
    H29A C29 H29C . . 109.5 ?
    H29B C29 H29C . . 109.5 ?
    C23 C30 C31 . . 122.88(12) ?
    C23 C30 C32 . . 122.80(12) ?
    C31 C30 C32 . . 114.31(11) ?
    C30 C31 H31A . . 109.5 ?
    C30 C31 H31B . . 109.5 ?
    H31A C31 H31B . . 109.5 ?
    C30 C31 H31C . . 109.5 ?
    H31A C31 H31C . . 109.5 ?
    H31B C31 H31C . . 109.5 ?
    C30 C32 H32A . . 109.5 ?
    C30 C32 H32B . . 109.5 ?
    H32A C32 H32B . . 109.5 ?
    C30 C32 H32C . . 109.5 ?
    H32A C32 H32C . . 109.5 ?
    H32B C32 H32C . . 109.5 ?
loop_
    _geom_torsion_atom_site_label_1
    _geom_torsion_atom_site_label_2
    _geom_torsion_atom_site_label_3
    _geom_torsion_atom_site_label_4
    _geom_torsion_site_symmetry_1
    _geom_torsion_site_symmetry_2
    _geom_torsion_site_symmetry_3
    _geom_torsion_site_symmetry_4
    _geom_torsion
    _geom_torsion_publ_flag
    C6 C1 C2 C3 . . . . -2.57(15) ?
    C16 C1 C2 C3 . . . . 178.23(10) ?
    C1 C2 C3 C4 . . . . 1.03(16) ?
    C2 C3 C4 C5 . . . . 1.34(16) ?
    C3 C4 C5 C6 . . . . -2.18(16) ?
    C4 C5 C6 C1 . . . . 0.63(15) ?
    C4 C5 C6 C7 . . . . 177.63(10) ?
    C2 C1 C6 C5 . . . . 1.71(15) ?
    C16 C1 C6 C5 . . . . -179.16(9) ?
    C2 C1 C6 C7 . . . . -175.09(9) ?
    C16 C1 C6 C7 . . . . 4.04(16) ?
    C5 C6 C7 C8 . . . . 127.28(12) ?
    C1 C6 C7 C8 . . . . -55.89(16) ?
    C5 C6 C7 C24 . . . . -40.80(13) ?
    C1 C6 C7 C24 . . . . 136.03(10) ?
    C6 C7 C8 C9 . . . . -2.37(19) ?
    C24 C7 C8 C9 . . . . 166.99(10) ?
    C6 C7 C8 C22 . . . . -169.67(10) ?
    C24 C7 C8 C22 . . . . -0.31(11) ?
    C7 C8 C9 C10 . . . . -125.05(12) ?
    C22 C8 C9 C10 . . . . 40.57(14) ?
    C7 C8 C9 C14 . . . . 55.85(16) ?
    C22 C8 C9 C14 . . . . -138.53(10) ?
    C14 C9 C10 C11 . . . . -2.48(16) ?
    C8 C9 C10 C11 . . . . 178.38(10) ?
    C9 C10 C11 C12 . . . . 2.28(17) ?
    C10 C11 C12 C13 . . . . 0.31(17) ?
    C11 C12 C13 C14 . . . . -2.71(17) ?
    C12 C13 C14 C9 . . . . 2.48(16) ?
    C12 C13 C14 C15 . . . . -178.66(10) ?
    C10 C9 C14 C13 . . . . 0.11(15) ?
    C8 C9 C14 C13 . . . . 179.19(9) ?
    C10 C9 C14 C15 . . . . -178.68(9) ?
    C8 C9 C14 C15 . . . . 0.41(16) ?
    C13 C14 C15 C16 . . . . 127.68(12) ?
    C9 C14 C15 C16 . . . . -53.52(16) ?
    C13 C14 C15 C19 . . . . -38.70(14) ?
    C9 C14 C15 C19 . . . . 140.10(10) ?
    C14 C15 C16 C1 . . . . -1.89(19) ?
    C19 C15 C16 C1 . . . . 165.94(10) ?
    C14 C15 C16 C17 . . . . -168.56(10) ?
    C19 C15 C16 C17 . . . . -0.73(11) ?
    C2 C1 C16 C15 . . . . -128.07(12) ?
    C6 C1 C16 C15 . . . . 52.79(16) ?
    C2 C1 C16 C17 . . . . 36.95(13) ?
    C6 C1 C16 C17 . . . . -142.20(10) ?
    C15 C16 C17 C18 . . . . -34.98(10) ?
    C1 C16 C17 C18 . . . . 156.80(9) ?
    C15 C16 C17 C21 . . . . 66.01(11) ?
    C1 C16 C17 C21 . . . . -102.21(11) ?
    C21 C17 C18 C27 . . . . 125.62(13) ?
    C16 C17 C18 C27 . . . . -125.66(13) ?
    C21 C17 C18 C19 . . . . -53.94(9) ?
    C16 C17 C18 C19 . . . . 54.78(9) ?
    C27 C18 C19 C20 . . . . -125.66(13) ?
    C17 C18 C19 C20 . . . . 53.90(9) ?
    C27 C18 C19 C15 . . . . 125.47(13) ?
    C17 C18 C19 C15 . . . . -54.97(9) ?
    C16 C15 C19 C18 . . . . 36.15(10) ?
    C14 C15 C19 C18 . . . . -154.55(9) ?
    C16 C15 C19 C20 . . . . -64.75(11) ?
    C14 C15 C19 C20 . . . . 104.55(11) ?
    C18 C19 C20 C21 . . . . -35.12(11) ?
    C15 C19 C20 C21 . . . . 65.51(11) ?
    C19 C20 C21 C17 . . . . -0.07(12) ?
    C18 C17 C21 C20 . . . . 35.23(11) ?
    C16 C17 C21 C20 . . . . -65.85(11) ?
    C7 C8 C22 C23 . . . . -35.24(10) ?
    C9 C8 C22 C23 . . . . 156.22(9) ?
    C7 C8 C22 C26 . . . . 65.68(11) ?
    C9 C8 C22 C26 . . . . -102.86(11) ?
    C26 C22 C23 C30 . . . . 124.46(13) ?
    C8 C22 C23 C30 . . . . -126.71(13) ?
    C26 C22 C23 C24 . . . . -54.13(9) ?
    C8 C22 C23 C24 . . . . 54.71(9) ?
    C30 C23 C24 C25 . . . . -124.57(13) ?
    C22 C23 C24 C25 . . . . 54.04(9) ?
    C30 C23 C24 C7 . . . . 126.61(13) ?
    C22 C23 C24 C7 . . . . -54.79(9) ?
    C8 C7 C24 C23 . . . . 35.81(10) ?
    C6 C7 C24 C23 . . . . -153.58(9) ?
    C8 C7 C24 C25 . . . . -64.96(11) ?
    C6 C7 C24 C25 . . . . 105.65(11) ?
    C23 C24 C25 C26 . . . . -35.32(11) ?
    C7 C24 C25 C26 . . . . 65.40(11) ?
    C24 C25 C26 C22 . . . . 0.02(12) ?
    C23 C22 C26 C25 . . . . 35.21(11) ?
    C8 C22 C26 C25 . . . . -65.69(11) ?
    C19 C18 C27 C29 . . . . -179.81(11) ?
    C17 C18 C27 C29 . . . . 0.8(2) ?
    C19 C18 C27 C28 . . . . 0.5(2) ?
    C17 C18 C27 C28 . . . . -178.90(11) ?
    C24 C23 C30 C31 . . . . 179.52(11) ?
    C22 C23 C30 C31 . . . . 1.4(2) ?
    C24 C23 C30 C32 . . . . 0.2(2) ?
    C22 C23 C30 C32 . . . . -177.91(11) ?
