# Supplementary material for: 25,26-Bis(propan-2-yl­idene)hepta­cyclo[20.2.1.110,13.02,21.03,8.09,14.015,20]hexa­cosa-2(21),3,5,7,9(14),11,15,17,19,23-deca­ene
Source: Acta Crystallogr Sect E Struct Rep Online. 2012 Apr 28;68(Pt 5):o1569. doi: 10.1107/S1600536812018211 (PMC3344665; doi:10.1107/S1600536812018211)
Supplement: Supplementary file 2 [file e-68-o1569-Isup2.hkl]

#
# h,k,l, Fc-squared, Fo-squared, sigma(Fo-squared) and status flag
#
data_I
_shelx_title ' stefan in P -1'
_shelx_refln_list_code          4
_shelx_F_calc_maximum      123.89
_exptl_crystal_F_000       440.00
_reflns_d_resolution_high  0.6593
 
loop_
 _symmetry_equiv_pos_as_xyz
 'x, y, z'
 '-x, -y, -z'
 
_cell_length_a     9.3577
_cell_length_b     9.5500
_cell_length_c    12.6946
_cell_angle_alpha  94.068
_cell_angle_beta   94.402
_cell_angle_gamma 100.162
 
_shelx_F_squared_multiplier     1.000
 
loop_
 _refln_index_h
 _refln_index_k
 _refln_index_l
 _refln_F_squared_calc
 _refln_F_squared_meas
 _refln_F_squared_sigma
 _refln_observed_status
   2   0   0    12387.39    11709.88    265.26 o
   3   0   0      111.05      100.99      2.06 o
   4   0   0      112.25      108.62      1.54 o
   5   0   0        0.13        0.40      0.53 o
   6   0   0        1.91        3.14      1.22 o
   7   0   0       22.62       24.37      1.38 o
   8   0   0      376.46      400.57      6.83 o
   9   0   0      388.22      379.85     10.82 o
  10   0   0      216.09      218.96     10.13 o
  11   0   0        0.10       -2.92      3.11 o
  12   0   0       90.03       79.40      6.70 o
  13   0   0      106.38      108.31     13.71 o
 -14   1   0        4.95       12.03      5.79 o
 -13   1   0       64.62       69.37      7.62 o
 -12   1   0        9.51       20.12     16.60 o
 -11   1   0       14.83       18.38      3.02 o
 -10   1   0       19.40       10.75      2.34 o
  -9   1   0       98.62       90.04      3.37 o
  -8   1   0      346.46      340.75      5.27 o
  -7   1   0      290.58      274.46     10.21 o
  -6   1   0        0.99        1.05      0.53 o
  -5   1   0      265.89      314.65      3.69 o
  -4   1   0      160.66      159.25      2.11 o
  -3   1   0        5.98        5.86      0.39 o
  -2   1   0      175.86      171.21      2.19 o
  -1   1   0       11.36       14.17      0.76 o
   1   1   0      184.40      163.44      4.72 o
   2   1   0        7.61        9.45      0.43 o
   3   1   0        3.00        4.83      0.43 o
   4   1   0       75.51       77.76      1.37 o
   5   1   0      103.31      126.87      2.29 o
   6   1   0      229.63      224.87      7.01 o
   7   1   0      269.90      278.35      5.05 o
   8   1   0       54.47       42.19      1.68 o
   9   1   0        6.70        5.99      1.97 o
  10   1   0       29.71       23.18      6.17 o
  11   1   0        4.91        4.86      3.58 o
  12   1   0      168.72      184.53      8.31 o
  13   1   0       31.85       24.59     10.51 o
 -14   2   0       12.43        7.46      6.09 o
 -13   2   0       31.97       33.18      3.94 o
 -12   2   0      156.11      160.30      7.80 o
 -11   2   0        0.07        0.13      3.43 o
 -10   2   0      129.99      136.01      4.32 o
  -9   2   0        8.04        8.11      1.57 o
  -8   2   0      329.22      317.22      5.12 o
  -7   2   0        6.96        5.53      1.98 o
  -6   2   0      506.22      499.31     10.97 o
  -5   2   0       13.32       12.54      0.80 o
  -4   2   0       28.91       46.10      1.13 o
  -3   2   0       55.46       47.82      1.29 o
  -2   2   0       72.49      100.06      1.66 o
  -1   2   0      759.94      725.19      9.58 o
   0   2   0    13365.91    12327.68    279.86 o
   1   2   0      339.30      330.46      3.99 o
   2   2   0     1969.16     2014.38     28.03 o
   3   2   0        0.32       -0.61      0.61 o
   4   2   0      981.02     1014.16     19.12 o
   5   2   0       44.64       53.57      2.82 o
   6   2   0      141.20      154.33      3.01 o
   7   2   0       13.69       12.95      2.74 o
   8   2   0      258.73      252.00      5.47 o
   9   2   0       82.60       72.14      3.21 o
  10   2   0        8.03        9.86      2.89 o
  11   2   0      172.03      187.51      9.29 o
  12   2   0       59.44       59.32      5.76 o
  13   2   0      151.13      142.38     23.92 o
 -14   3   0        0.81        3.50      3.81 o
 -13   3   0        8.36        5.37      4.72 o
 -12   3   0        0.01        0.47      3.00 o
 -11   3   0       78.79       70.41      4.31 o
 -10   3   0       12.25       11.38      2.41 o
  -9   3   0      535.61      523.74      9.57 o
  -8   3   0       32.25       29.84      3.96 o
  -7   3   0      293.16      262.54      4.47 o
  -6   3   0      220.93      247.71      4.65 o
  -5   3   0      220.41      247.45      4.39 o
  -4   3   0        0.74        2.11      0.55 o
  -3   3   0        0.36        0.54      0.53 o
  -2   3   0        3.42        5.01      0.80 o
  -1   3   0        9.33        9.54      1.52 o
   0   3   0       99.46       92.66      1.61 o
   1   3   0        9.32        7.42      0.59 o
   2   3   0      304.36      336.28      4.49 o
   3   3   0      929.44     1031.33     19.04 o
   4   3   0      607.14      649.40      9.15 o
   5   3   0      293.38      306.44      5.56 o
   6   3   0      291.58      301.17      5.18 o
   7   3   0        9.91       13.77      1.35 o
   8   3   0       29.28       20.84      2.13 o
   9   3   0       12.25        7.70      1.83 o
  10   3   0        0.09       -1.58      2.79 o
  11   3   0       55.13       54.30      4.75 o
  12   3   0       74.70       78.15      6.55 o
  13   3   0        2.39        5.33      4.27 o
 -14   4   0        0.23       -5.64      5.94 o
 -13   4   0        5.41        5.71      6.86 o
 -12   4   0       28.08       33.86      4.25 o
 -11   4   0        0.52        1.90      2.52 o
 -10   4   0      157.24      146.63      5.64 o
  -9   4   0       74.64       74.15      2.88 o
  -8   4   0      768.66      743.00     11.69 o
  -7   4   0      113.85      110.77      3.00 o
  -6   4   0      196.84      152.52      3.18 o
  -5   4   0       32.76       47.12      1.37 o
  -4   4   0      124.40      128.13      2.42 o
  -3   4   0      164.23      175.03      3.58 o
  -2   4   0        2.72        1.28      0.99 o
  -1   4   0       65.10       81.70      1.77 o
   0   4   0      145.75      137.23      2.27 o
   1   4   0        5.82        6.97      0.69 o
   2   4   0      668.64      687.09     14.78 o
   3   4   0      554.04      541.11     11.35 o
   4   4   0     1487.78     1527.62     23.20 o
   5   4   0      190.46      183.43      4.20 o
   6   4   0      158.65      153.28      3.81 o
   7   4   0       22.43       11.71      2.36 o
   8   4   0       15.06       15.26      1.62 o
   9   4   0      128.87      143.91      8.23 o
  10   4   0       44.16       53.51      4.46 o
  11   4   0        1.13        0.87      4.87 o
  12   4   0        8.67       10.28      3.72 o
 -13   5   0        1.76        0.01      4.40 o
 -12   5   0       13.75       14.62      4.49 o
 -11   5   0       78.80       66.84      5.71 o
 -10   5   0        5.53        1.13      2.21 o
  -9   5   0      569.60      545.81     10.39 o
  -8   5   0       56.58       52.53      2.52 o
  -7   5   0       17.22       12.31      1.68 o
  -6   5   0        0.00        0.99      1.45 o
  -5   5   0        3.14        2.41      0.84 o
  -4   5   0        4.51        3.29      0.98 o
  -3   5   0      281.91      294.80     18.20 o
  -2   5   0        3.73        4.97      1.29 o
  -1   5   0      251.57      290.42      5.87 o
   0   5   0      244.95      277.07      5.10 o
   1   5   0       41.41       43.58      2.06 o
   2   5   0       19.20       33.54      1.46 o
   3   5   0       99.25      111.63      6.17 o
   4   5   0      930.90      990.48     16.10 o
   5   5   0      227.47      206.63     12.72 o
   6   5   0      822.39      783.78     14.86 o
   7   5   0        0.53        3.14      1.55 o
   8   5   0        9.62        8.11      1.98 o
   9   5   0       64.65       64.77      4.13 o
  10   5   0        0.15       -0.07      2.93 o
  11   5   0       38.91       37.30      5.04 o
  12   5   0        0.23        2.89      5.94 o
 -13   6   0        0.00        6.79      5.85 o
 -12   6   0        0.49        2.52      8.38 o
 -11   6   0        5.02        2.10      2.98 o
 -10   6   0        2.30        2.08      2.00 o
  -9   6   0       60.65       55.88      5.64 o
  -8   6   0      405.84      420.76     11.43 o
  -7   6   0      640.37      627.30     13.86 o
  -6   6   0       65.52       84.26      3.12 o
  -5   6   0      368.65      378.42      7.20 o
  -4   6   0        8.98        5.51      1.39 o
  -3   6   0        7.11       -0.43      1.06 o
  -2   6   0      365.41      364.29      6.73 o
  -1   6   0       34.29       31.17      2.74 o
   0   6   0        0.00        0.10      1.02 o
   1   6   0        1.61        3.44      1.24 o
   2   6   0       61.57       62.70      2.82 o
   3   6   0      190.69      207.46      5.41 o
   4   6   0      103.15       96.98      4.27 o
   5   6   0        8.34       10.38      2.67 o
   6   6   0      534.61      480.90     10.89 o
   7   6   0      360.93      343.06      8.62 o
   8   6   0       27.33       26.73      2.10 o
   9   6   0      150.62      169.82     10.44 o
  10   6   0       15.94       23.28      4.36 o
  11   6   0      119.11      139.54      8.44 o
 -13   7   0       13.84       12.63      4.52 o
 -12   7   0       31.07       42.14     11.20 o
 -11   7   0       67.01       78.41     11.12 o
 -10   7   0        6.60        6.33      2.04 o
  -9   7   0        8.55        5.67      1.71 o
  -8   7   0        6.79        9.54      1.83 o
  -7   7   0        0.69        0.86      1.77 o
  -6   7   0       30.03       27.05      4.87 o
  -5   7   0       23.71       20.76      2.13 o
  -4   7   0       38.47       40.62      2.31 o
  -3   7   0        1.38        3.23      2.03 o
  -2   7   0      489.90      496.98     11.65 o
  -1   7   0       80.02       72.64      4.42 o
   0   7   0       31.01       31.49      2.40 o
   1   7   0      139.94      134.63      4.03 o
   2   7   0      256.42      263.71      6.36 o
   3   7   0       56.20       49.57      2.51 o
   4   7   0       87.39       95.75      3.69 o
   5   7   0       10.00        5.16      1.97 o
   6   7   0       26.05       27.67      2.85 o
   7   7   0        5.65        0.62      4.87 o
   8   7   0       77.57       89.92     10.59 o
   9   7   0        0.44        3.07      5.26 o
  10   7   0      184.64      198.29     12.64 o
 -13   8   0        0.81       -1.68      4.27 o
 -12   8   0       30.36       28.24      5.91 o
 -11   8   0        0.33       -2.39      4.65 o
 -10   8   0        3.58       -1.81      2.71 o
  -9   8   0      187.55      160.20      5.87 o
  -8   8   0      399.48      447.03      9.60 o
  -7   8   0       12.20        6.26      2.00 o
  -6   8   0      414.72      413.38      9.37 o
  -5   8   0      667.92      700.56     27.42 o
  -4   8   0       79.96       73.11      4.41 o
  -3   8   0     1076.28     1089.95     32.75 o
  -2   8   0       50.93       41.53      3.23 o
  -1   8   0      140.78      139.70      5.48 o
   0   8   0      329.06      351.68     10.29 o
   1   8   0      132.96      140.63      6.09 o
   2   8   0      204.58      193.85      5.32 o
   3   8   0      105.83       93.57      3.52 o
   4   8   0        1.00        1.15      1.86 o
   5   8   0       15.78       16.66      2.92 o
   6   8   0       17.11       16.90      2.79 o
   7   8   0      402.35      422.12     10.98 o
   8   8   0        3.55        0.76      4.34 o
   9   8   0        1.58        5.06      4.95 o
  10   8   0      170.20      143.81     13.25 o
 -12   9   0       21.67       28.21      5.71 o
 -11   9   0       16.07       11.13      4.41 o
 -10   9   0        0.10        1.23      2.47 o
  -9   9   0        3.10        7.74      2.01 o
  -8   9   0       24.79       26.67      2.75 o
  -7   9   0       87.31       77.35      3.92 o
  -6   9   0       11.69       12.36      2.33 o
  -5   9   0       29.11       21.91      4.49 o
  -4   9   0      640.37      625.26     30.62 o
  -3   9   0       22.85       25.42      3.77 o
  -2   9   0      194.83      172.36      8.91 o
  -1   9   0        0.70       -2.51      2.51 o
   0   9   0      656.39      659.05     16.35 o
   1   9   0      130.47      129.49      8.68 o
   2   9   0       60.34       48.14      7.69 o
   3   9   0        9.36        7.45      2.70 o
   4   9   0       16.07        9.78      6.40 o
   5   9   0        6.96        4.86      5.41 o
   6   9   0       20.72       25.49      3.49 o
   7   9   0       20.31       28.13      4.46 o
   8   9   0       49.40       54.36      5.55 o
   9   9   0       55.26       55.45      8.68 o
 -11  10   0       13.12       18.72      7.54 o
 -10  10   0       23.19       27.31      4.42 o
  -9  10   0        1.49        4.21      2.69 o
  -8  10   0        7.99        3.50      2.15 o
  -7  10   0       16.33       14.44      5.71 o
  -6  10   0        3.44        5.23      2.56 o
  -5  10   0      145.27      145.86      6.73 o
  -4  10   0        0.56        2.95      3.55 o
  -3  10   0      324.17      329.27     11.27 o
  -2  10   0        6.39        4.33      3.50 o
  -1  10   0       78.37       87.14      5.22 o
   0  10   0       62.13       58.15      5.79 o
   1  10   0      104.21      116.44      6.03 o
   2  10   0        0.83       -1.71      3.66 o
   3  10   0        1.52        3.49      2.12 o
   4  10   0       14.40       14.83      4.34 o
   5  10   0        0.01       -1.89      2.90 o
   6  10   0        8.04        8.17      4.74 o
   7  10   0       81.84       88.11     10.28 o
   8  10   0      102.63       97.50     10.66 o
 -10  11   0        2.17        1.01      4.56 o
  -9  11   0        7.03        4.18      2.75 o
  -8  11   0        7.51       11.07      4.04 o
  -7  11   0        0.81       -1.09      4.11 o
  -6  11   0       98.91       98.05      5.18 o
  -5  11   0       82.51       73.47      5.10 o
  -4  11   0       28.48       27.31      4.68 o
  -3  11   0       18.03       13.91      3.12 o
  -2  11   0       13.88       14.82      3.39 o
  -1  11   0       18.99       19.69      3.55 o
   0  11   0       47.78       48.61      6.86 o
   1  11   0        3.06        3.73      6.17 o
   2  11   0        5.38        2.73      2.90 o
   3  11   0       19.21       24.84      3.71 o
   4  11   0       49.24       46.79      3.83 o
   5  11   0       16.11       16.59      3.51 o
   6  11   0       16.46       12.34      6.25 o
   7  11   0        0.44        1.07      6.70 o
  -9  12   0       14.19        7.60      3.49 o
  -8  12   0        1.47        3.66      2.89 o
  -7  12   0       49.79       55.09      4.86 o
  -6  12   0       16.91       17.41      4.13 o
  -5  12   0        0.69        2.99      6.17 o
  -4  12   0       14.01        7.03      3.50 o
  -3  12   0       20.91       26.04      5.22 o
  -2  12   0        1.26        3.08      6.40 o
  -1  12   0      224.15      259.29      9.85 o
   0  12   0       19.85       23.62      5.39 o
   1  12   0       84.57       96.76      7.00 o
   2  12   0       11.76       13.79      3.77 o
   3  12   0        5.11        3.20      5.10 o
   4  12   0        3.99        3.73      4.11 o
   5  12   0       10.72        6.70      7.62 o
  -8  13   0      140.41      144.36      9.76 o
  -7  13   0        7.79        8.18      4.72 o
  -6  13   0       30.16       31.93      5.04 o
  -5  13   0       10.99       25.66      5.92 o
  -4  13   0        3.24       -0.07      3.92 o
  -3  13   0        6.26        9.72      3.80 o
  -2  13   0        2.29        2.60      3.66 o
  -1  13   0       24.48       27.69      6.03 o
   0  13   0       21.77       25.47      6.07 o
   1  13   0       57.40       64.18      7.03 o
   2  13   0       10.37        5.15      4.06 o
   3  13   0       14.88       16.99      4.79 o
  -5  14   0       38.08       45.64      5.90 o
  -4  14   0        0.21       -1.28      6.73 o
  -3  14   0        3.63        3.60      4.40 o
  -2  14   0       17.59       27.80      6.73 o
  -1  14   0        3.99        0.32      4.25 o
   0  14   0       18.96       22.55      4.68 o
  -1 -14   1       92.74       65.46      8.51 o
   0 -14   1       82.74       71.57     13.10 o
   1 -14   1       21.15       17.99      4.89 o
   2 -14   1       31.03       30.90      7.16 o
   3 -14   1       17.55       26.10      7.77 o
   4 -14   1        1.33        7.80      6.13 o
   5 -14   1       37.00       37.57      5.65 o
   6 -14   1       18.83       17.98      7.16 o
  -3 -13   1       85.08       79.06      9.37 o
  -2 -13   1      114.27      102.34      8.49 o
  -1 -13   1       86.20       94.92      8.34 o
   0 -13   1      117.92      140.00      9.68 o
   1 -13   1       33.66       26.55      6.09 o
   2 -13   1        0.01        5.51      3.82 o
   3 -13   1        3.69        0.53      3.72 o
   4 -13   1        0.58        5.57      5.56 o
   5 -13   1        1.75        0.43      5.74 o
   6 -13   1        4.68        5.16      8.91 o
   7 -13   1        2.15        5.35      4.10 o
   8 -13   1      103.20       98.99     13.33 o
  -5 -12   1        1.54       -0.73      3.87 o
  -4 -12   1       28.43       30.20      4.36 o
  -3 -12   1       57.51       50.10      5.51 o
  -2 -12   1       90.18       83.02      6.67 o
  -1 -12   1      215.02      233.10     15.31 o
   0 -12   1        9.10        5.81      5.00 o
   1 -12   1        5.63        0.51      5.33 o
   2 -12   1       69.43       86.13      6.78 o
   3 -12   1       36.30       44.85      5.10 o
   4 -12   1       47.43       40.65      6.63 o
   5 -12   1        8.25        3.58      3.66 o
   6 -12   1        0.66        3.39      2.84 o
   7 -12   1       15.01       23.41      3.88 o
   8 -12   1        0.00       -3.35      3.35 o
   9 -12   1        4.20        3.19      3.41 o
  -7 -11   1       11.62        9.90      5.48 o
  -6 -11   1        3.58        4.98      5.26 o
  -5 -11   1        1.70        0.00      4.03 o
  -4 -11   1        5.53       11.30      7.54 o
  -3 -11   1      206.40      226.67      7.64 o
  -2 -11   1       28.76       28.65      5.71 o
  -1 -11   1        0.84       -2.05      4.87 o
   0 -11   1       13.54        8.89      3.23 o
   1 -11   1       11.91       12.65      3.20 o
   2 -11   1        1.70        3.66      3.20 o
   3 -11   1        0.37        2.09      2.85 o
   4 -11   1        5.46        7.70      6.25 o
   5 -11   1       43.35       34.16      4.87 o
   6 -11   1       78.84       83.29      4.65 o
   7 -11   1        0.00       -2.42      2.73 o
   8 -11   1       31.97       31.91      3.43 o
   9 -11   1       10.10       14.23      3.60 o
  10 -11   1       67.46       79.56     15.31 o
  -8 -10   1       34.41       41.31      5.79 o
  -7 -10   1       42.77       35.29      4.99 o
  -6 -10   1        7.53        7.61      4.80 o
  -5 -10   1       10.38       13.54      2.84 o
  -4 -10   1        3.82        5.14      4.42 o
  -3 -10   1        1.15        1.98      2.82 o
  -2 -10   1        2.64        2.05      3.12 o
  -1 -10   1        0.97        2.94      3.72 o
   0 -10   1        6.59        6.60      2.75 o
   1 -10   1      176.28      206.19     11.20 o
   2 -10   1        5.77        4.95      3.77 o
   3 -10   1      376.62      381.63     11.40 o
   4 -10   1      104.46       91.23     12.26 o
   5 -10   1      190.55      197.32      8.18 o
   6 -10   1        0.11        0.92      2.67 o
   7 -10   1        0.00        4.15      2.59 o
   8 -10   1        0.63        1.34      2.31 o
   9 -10   1       19.56       22.96      3.49 o
  10 -10   1       15.53       18.71      3.14 o
  11 -10   1       11.54       -0.93      3.77 o
  -9  -9   1      236.24      249.16     13.40 o
  -8  -9   1       48.93       50.26      5.58 o
  -7  -9   1        4.21        0.37      2.93 o
  -6  -9   1       15.84       17.31      5.33 o
  -5  -9   1       46.67       45.57      3.22 o
  -4  -9   1       83.08       90.87      4.08 o
  -3  -9   1        7.04        2.17      2.35 o
  -2  -9   1        0.84        1.54      2.59 o
  -1  -9   1      122.70      115.68      4.23 o
   0  -9   1        1.16        1.75      4.80 o
   1  -9   1        0.02        1.29      2.96 o
   2  -9   1       59.69       54.44      3.64 o
   3  -9   1       10.96       13.33      2.47 o
   4  -9   1      675.63      665.06     17.90 o
   5  -9   1       47.79       44.33      4.08 o
   6  -9   1       98.58       94.35      4.08 o
   7  -9   1      169.03      148.73      5.24 o
   8  -9   1      367.82      422.67     10.82 o
   9  -9   1       35.77       48.67      6.63 o
  10  -9   1        3.31        5.01      3.16 o
  11  -9   1        2.05        2.22      5.18 o
  12  -9   1       25.72       39.71      5.43 o
 -10  -8   1       14.78       16.00      5.48 o
  -9  -8   1        1.57        5.54      5.09 o
  -8  -8   1        6.97        2.82      4.31 o
  -7  -8   1       70.44       67.62      4.56 o
  -6  -8   1       37.80       32.18      3.55 o
  -5  -8   1       33.17       26.26      2.87 o
  -4  -8   1        0.20        1.47      4.11 o
  -3  -8   1      160.74      132.96      4.61 o
  -2  -8   1      231.65      231.87      5.88 o
  -1  -8   1      694.86      655.96     14.40 o
   0  -8   1      866.20      882.29     19.82 o
   1  -8   1      642.23      649.60     15.43 o
   2  -8   1       97.25      101.84      4.14 o
   3  -8   1      982.66     1016.33     22.23 o
   4  -8   1       49.63       45.82      3.58 o
   5  -8   1      467.70      468.56     32.30 o
   6  -8   1        5.41        7.69      1.86 o
   7  -8   1      112.71      108.15      3.78 o
   8  -8   1      164.80      168.46      4.55 o
   9  -8   1      140.01      126.14      4.52 o
  10  -8   1        1.47        4.49      2.53 o
  11  -8   1        0.32        0.86      4.57 o
  12  -8   1       25.04       27.17      4.81 o
 -10  -7   1        0.73        0.84      3.55 o
  -9  -7   1       26.18       26.35      9.90 o
  -8  -7   1      120.11      136.89      5.14 o
  -7  -7   1       30.19       21.13      2.41 o
  -6  -7   1        1.56        2.11      1.83 o
  -5  -7   1       50.22       39.24      3.50 o
  -4  -7   1       24.99       23.06      2.33 o
  -3  -7   1        0.33       -0.69      2.36 o
  -2  -7   1        8.70        4.26      1.61 o
  -1  -7   1        3.29        2.62      3.81 o
   0  -7   1       12.55       12.84      2.15 o
   1  -7   1       37.18       34.99      2.56 o
   2  -7   1      459.07      454.91     10.82 o
   3  -7   1        2.91       -1.97      2.06 o
   4  -7   1      223.02      215.61      5.74 o
   5  -7   1        2.57        1.72      1.33 o
   6  -7   1      225.85      208.55      4.88 o
   7  -7   1      422.42      404.69     10.82 o
   8  -7   1      124.79      129.75      3.99 o
   9  -7   1       21.28       21.29      2.25 o
  10  -7   1        6.07        7.55      3.43 o
  11  -7   1       22.80       24.72      6.63 o
  12  -7   1       16.35       13.76      3.37 o
  13  -7   1       32.51       43.98     11.35 o
 -11  -6   1        0.00        0.34      5.18 o
 -10  -6   1        2.10        4.71     10.97 o
  -9  -6   1        4.52       -0.22      4.04 o
  -8  -6   1       99.41       96.41      3.75 o
  -7  -6   1       84.48       87.07      3.88 o
  -6  -6   1       83.62       99.25      6.47 o
  -5  -6   1     1495.37     1439.50     22.58 o
  -4  -6   1      202.05      214.39      5.45 o
  -3  -6   1      319.21      342.72      7.46 o
  -2  -6   1        7.38        7.46      1.57 o
  -1  -6   1      539.16      477.44      8.76 o
   0  -6   1       50.54       45.85      1.99 o
   1  -6   1       64.93       60.61      2.04 o
   2  -6   1      215.22      215.68      7.92 o
   3  -6   1      107.97       88.92      2.69 o
   4  -6   1        6.09       -0.26      3.66 o
   5  -6   1      194.48      195.80      4.27 o
   6  -6   1        0.19       -1.52      1.52 o
   7  -6   1       35.09       29.39      2.51 o
   8  -6   1       52.21       52.11      2.45 o
   9  -6   1        0.29        0.76      2.36 o
  10  -6   1       32.71       33.65      4.42 o
  11  -6   1       61.07       56.37      4.15 o
  12  -6   1        3.62        0.47      3.61 o
  13  -6   1       50.76       65.78      6.67 o
 -12  -5   1       14.57       14.32      6.70 o
 -11  -5   1        1.18        9.31      5.94 o
 -10  -5   1        2.36        5.06      3.81 o
  -9  -5   1        0.01        1.00      1.94 o
  -8  -5   1       32.06       23.97      1.99 o
  -7  -5   1       18.41       14.46      1.75 o
  -6  -5   1      277.20      246.19      6.56 o
  -5  -5   1       41.00       32.28      2.23 o
  -4  -5   1        4.05        2.79      1.66 o
  -3  -5   1        4.07        2.92      1.55 o
  -2  -5   1        1.62        3.30      1.04 o
  -1  -5   1        6.78        7.43      0.87 o
   0  -5   1      175.78      197.21      2.91 o
   1  -5   1      292.51      347.58      5.43 o
   2  -5   1       20.05       25.02      1.17 o
   3  -5   1     1041.66     1127.82     20.11 o
   4  -5   1       33.28       36.77      3.20 o
   5  -5   1      132.08      134.34      5.87 o
   6  -5   1       11.23       12.60      1.41 o
   7  -5   1      209.98      196.39      7.08 o
   8  -5   1       78.44       69.00      2.64 o
   9  -5   1      227.10      216.50      5.22 o
  10  -5   1       81.38       71.43      3.01 o
  11  -5   1        0.68       -0.20      3.96 o
  12  -5   1       50.44       40.99      4.86 o
  13  -5   1        0.01       -1.56      8.61 o
 -12  -4   1        0.68        1.16      6.86 o
 -11  -4   1        0.38       -4.02      4.02 o
 -10  -4   1        1.74        1.96      3.92 o
  -9  -4   1        8.21        7.45      2.12 o
  -8  -4   1       23.78       21.13      1.98 o
  -7  -4   1      155.32      165.46      4.72 o
  -6  -4   1      650.00      630.77     10.85 o
  -5  -4   1     1350.09     1461.92     22.62 o
  -4  -4   1      819.06      793.10     16.00 o
  -3  -4   1      767.58      789.97      9.93 o
  -2  -4   1        2.74        2.63      0.91 o
  -1  -4   1       16.34       17.91      0.86 o
   0  -4   1      107.79      106.63      2.97 o
   1  -4   1       34.75       26.57      0.91 o
   2  -4   1      347.83      328.24      4.79 o
   3  -4   1       21.76       20.85      2.13 o
   4  -4   1        3.12        0.94      0.76 o
   5  -4   1      355.14      351.80      7.31 o
   6  -4   1       71.99       67.73      1.97 o
   7  -4   1      446.16      466.30      7.68 o
   8  -4   1       41.52       32.49      1.83 o
   9  -4   1      147.57      130.86      3.88 o
  10  -4   1        0.46        0.55      1.93 o
  11  -4   1        1.38        3.97      5.41 o
  12  -4   1        1.86        0.27      3.55 o
  13  -4   1        0.04       -1.23      3.21 o
  14  -4   1        6.37        0.30      5.79 o
 -13  -3   1       13.85       17.98      5.03 o
 -12  -3   1        0.74       -1.30      4.74 o
 -11  -3   1       33.38       42.69     12.80 o
 -10  -3   1       17.58       15.97      3.04 o
  -9  -3   1        6.36        1.27      2.25 o
  -8  -3   1        1.89        0.68      1.43 o
  -7  -3   1       12.61       12.33      1.31 o
  -6  -3   1        0.52       -0.09      1.52 o
  -5  -3   1        2.56        1.09      1.02 o
  -4  -3   1       85.38       91.52      1.90 o
  -3  -3   1      363.97      400.27      5.06 o
  -2  -3   1      207.12      228.85      3.23 o
  -1  -3   1       14.82       13.69      0.69 o
   0  -3   1      158.27      134.76      1.99 o
   1  -3   1      101.52      116.64      1.93 o
   2  -3   1        3.86        3.86      0.69 o
   3  -3   1      341.41      336.35      4.79 o
   4  -3   1       19.41       17.03      0.61 o
   5  -3   1       49.04       68.34      1.56 o
   6  -3   1        9.90        9.03      1.22 o
   7  -3   1      543.97      529.21      8.33 o
   8  -3   1       16.15       18.93      2.44 o
   9  -3   1       93.16       96.99      3.18 o
  10  -3   1        2.45        2.31      2.05 o
  11  -3   1       36.40       28.19      3.18 o
  12  -3   1       19.84       23.21      3.23 o
  13  -3   1       22.81       26.18      4.88 o
 -13  -2   1        3.93        0.70      4.65 o
 -12  -2   1       71.64       86.42     11.35 o
 -11  -2   1       53.85       55.53      4.70 o
 -10  -2   1       12.67       12.78      2.59 o
  -9  -2   1       80.81       68.75      3.25 o
  -8  -2   1      511.62      459.56      8.83 o
  -7  -2   1      223.75      236.88      4.18 o
  -6  -2   1        7.17       12.96      2.13 o
  -5  -2   1        7.25       15.56      0.84 o
  -4  -2   1      162.52      158.00      2.36 o
  -3  -2   1       86.33       94.98      1.62 o
  -2  -2   1     2655.51     2650.19     27.52 o
  -1  -2   1      485.82      468.75      5.44 o
   0  -2   1     2531.31     2329.54     24.50 o
   1  -2   1      658.62      652.45      8.13 o
   2  -2   1      506.97      440.08      6.17 o
   3  -2   1       37.49       31.30      0.76 o
   4  -2   1      695.35      684.39      8.18 o
   5  -2   1        0.71        0.71      1.37 o
   6  -2   1      344.91      352.74      5.71 o
   7  -2   1      125.34      124.48      2.53 o
   8  -2   1       89.82       80.26      2.38 o
   9  -2   1       93.29       93.04      3.44 o
  10  -2   1        8.28        6.02      4.42 o
  11  -2   1       74.67       81.89     11.58 o
  12  -2   1        0.53        6.02      4.19 o
  13  -2   1       16.78       15.74      4.31 o
 -13  -1   1      137.51      111.55      7.47 o
 -12  -1   1       17.24       14.46      4.72 o
 -11  -1   1       19.09       23.28      4.22 o
 -10  -1   1        0.42       -2.29      2.30 o
  -9  -1   1       31.17       25.75      2.67 o
  -8  -1   1        0.03       -0.58      1.01 o
  -7  -1   1       14.16       15.98      1.21 o
  -6  -1   1       18.59       17.81      0.84 o
  -5  -1   1       17.30       23.91      1.29 o
  -4  -1   1       71.20       71.46      1.24 o
  -3  -1   1       25.05       28.85      0.73 o
  -2  -1   1       22.13       23.77      0.65 o
  -1  -1   1        0.29        4.57      0.38 o
   0  -1   1     3082.71     2399.15     84.32 o
   2  -1   1     1012.46      995.87     10.45 o
   3  -1   1      991.01     1040.55     10.68 o
   4  -1   1        1.21        1.59      0.84 o
   5  -1   1      120.93      135.23      2.29 o
   6  -1   1       12.85       14.88      1.14 o
   7  -1   1        0.45       -0.76      0.76 o
   8  -1   1      228.10      229.35      6.40 o
   9  -1   1       35.42       37.85      2.53 o
  10  -1   1       13.26       11.90      2.50 o
  11  -1   1      243.43      233.26      8.87 o
  12  -1   1       61.07       70.49     12.03 o
  13  -1   1        0.37        5.05      4.10 o
 -13   0   1       21.64       25.96      5.27 o
 -12   0   1      138.43      140.87      7.53 o
 -11   0   1       63.27       65.84      4.84 o
 -10   0   1        6.34       10.34      2.37 o
  -9   0   1     1601.17     1612.44     27.86 o
  -8   0   1      915.38      928.58     23.99 o
  -7   0   1       44.19       40.98      1.55 o
  -6   0   1      207.76      190.64      2.95 o
  -5   0   1       24.45       30.10      0.86 o
  -4   0   1       90.19       86.34      1.32 o
  -3   0   1        0.69        0.74      0.38 o
  -2   0   1     3010.33     2816.61     30.39 o
   1   0   1     1246.79     1114.20     18.13 o
   2   0   1      223.40      200.84      2.25 o
   3   0   1      242.40      227.52      2.52 o
   4   0   1      126.27      159.58      1.93 o
   5   0   1      129.40      145.77      2.13 o
   6   0   1       96.92      100.12      2.23 o
   7   0   1        1.02        2.70      0.84 o
   8   0   1      339.32      309.99      5.01 o
   9   0   1       69.62       71.31      5.41 o
  10   0   1       47.64       43.25      3.81 o
  11   0   1       22.35       20.30      3.41 o
  12   0   1       57.73       66.31      6.63 o
  13   0   1       76.86       82.24     10.66 o
 -14   1   1       31.50       26.05      6.70 o
 -13   1   1      154.52      167.09     13.25 o
 -12   1   1        0.36        1.00      5.10 o
 -11   1   1        0.41       -1.87      4.95 o
 -10   1   1        0.02       -1.75      1.75 o
  -9   1   1        2.02        2.00      2.12 o
  -8   1   1       68.93       69.60      1.96 o
  -7   1   1      103.77       96.95      2.06 o
  -6   1   1        3.83        3.42      0.59 o
  -5   1   1      284.99      336.28      3.64 o
  -4   1   1      265.44      263.11      2.84 o
  -3   1   1       91.06      104.60      1.60 o
  -2   1   1     2187.20     2102.15     19.27 o
  -1   1   1     5183.13     4873.88     70.19 o
   0   1   1     2228.87     1573.24    154.78 o
   1   1   1     2955.39     2612.54     29.67 o
   2   1   1        2.06        1.64      0.53 o
   3   1   1       34.52       37.25      0.86 o
   4   1   1      238.29      262.20      4.34 o
   5   1   1        4.07        1.45      0.54 o
   6   1   1        2.52        2.64      0.80 o
   7   1   1      294.63      280.96      4.79 o
   8   1   1       28.47       27.69      1.43 o
   9   1   1        3.32        4.08      1.86 o
  10   1   1        1.20        0.42      2.49 o
  11   1   1       29.96       24.39      3.17 o
  12   1   1       35.33       47.67     10.51 o
  13   1   1       18.21       19.21      3.68 o
 -14   2   1       13.48       11.73      5.18 o
 -13   2   1       36.78       47.07      8.91 o
 -12   2   1        0.02        3.45      4.80 o
 -11   2   1      109.05      100.63      5.48 o
 -10   2   1      152.85      171.38      5.29 o
  -9   2   1      147.51      164.88      4.99 o
  -8   2   1      799.94      787.58     11.54 o
  -7   2   1        1.15        1.25      0.76 o
  -6   2   1      416.98      411.62      6.32 o
  -5   2   1        0.25       -0.30      0.91 o
  -4   2   1      410.59      391.56      9.22 o
  -3   2   1       11.09        8.30      1.07 o
  -2   2   1      459.09      405.89     15.77 o
  -1   2   1     1846.88     1844.88     27.26 o
   0   2   1       52.26       46.82      1.52 o
   1   2   1      666.97      642.39      8.13 o
   2   2   1    10527.86    10354.26    233.54 o
   3   2   1     1369.40     1498.04     17.29 o
   4   2   1      760.19      828.70      9.44 o
   5   2   1       26.11       31.99      1.60 o
   6   2   1      263.57      254.45      4.25 o
   7   2   1       44.07       42.70      1.61 o
   8   2   1        6.88        8.78      1.39 o
   9   2   1       73.45       69.82      3.22 o
  10   2   1       37.55       40.05      3.73 o
  11   2   1       24.50       27.99      3.24 o
  12   2   1        0.66       -1.57      3.73 o
  13   2   1       42.41       31.38      9.14 o
 -14   3   1       15.41       20.72      7.01 o
 -13   3   1        2.75        5.94      6.02 o
 -12   3   1        0.01       -1.09      3.64 o
 -11   3   1        0.21       -2.87      5.79 o
 -10   3   1        2.69        2.24      2.23 o
  -9   3   1       96.99       87.63      3.43 o
  -8   3   1        7.82        7.77      1.29 o
  -7   3   1      235.24      208.22      3.50 o
  -6   3   1      345.91      380.68     12.19 o
  -5   3   1      818.73      907.63     11.38 o
  -4   3   1       14.67       10.92      0.84 o
  -3   3   1      236.01      257.04      4.35 o
  -2   3   1        3.81        6.30      0.91 o
  -1   3   1     1215.68     1262.67     16.70 o
   0   3   1       70.57       76.00      2.06 o
   1   3   1       89.00       90.92      1.61 o
   2   3   1       11.01       10.06      0.65 o
   3   3   1       65.96       72.02      1.50 o
   4   3   1        7.08        3.09      0.80 o
   5   3   1       52.63       55.65      1.77 o
   6   3   1       30.27       31.44      2.29 o
   7   3   1       61.74       48.39      3.88 o
   8   3   1       48.33       37.81      2.59 o
   9   3   1      140.09      143.86      7.08 o
  10   3   1        0.27       -2.13      3.29 o
  11   3   1       37.49       41.92      4.34 o
  12   3   1       45.39       42.53      4.62 o
 -14   4   1       19.42       17.52      6.86 o
 -13   4   1       11.61       18.40      4.57 o
 -12   4   1        3.45        4.44      4.17 o
 -11   4   1       91.82       85.27      5.53 o
 -10   4   1      114.60      109.45      4.72 o
  -9   4   1       43.65       45.90      2.34 o
  -8   4   1      837.17      821.23     15.31 o
  -7   4   1      318.16      314.22      9.60 o
  -6   4   1       38.13       24.07      1.28 o
  -5   4   1      131.10      127.33      2.12 o
  -4   4   1        0.09        1.14      0.91 o
  -3   4   1        1.05        4.11      1.08 o
  -2   4   1      386.20      384.55      7.01 o
  -1   4   1      637.04      633.33      9.10 o
   0   4   1      111.01      134.62      2.34 o
   1   4   1       78.63       93.74      1.71 o
   2   4   1      895.10      973.62     12.19 o
   3   4   1        7.36        6.59      1.60 o
   4   4   1       22.20       27.95      1.43 o
   5   4   1      446.46      442.96      7.86 o
   6   4   1       56.28       47.47      1.89 o
   7   4   1      139.25      124.42      3.39 o
   8   4   1        9.74       11.30      1.43 o
   9   4   1        5.32        7.94      2.02 o
  10   4   1       60.22       63.67      4.95 o
  11   4   1       41.85       38.25      4.18 o
  12   4   1        7.13       10.78      3.55 o
 -13   5   1        0.12        0.31      4.57 o
 -12   5   1        5.96        4.39      3.18 o
 -11   5   1       16.88       13.74      2.65 o
 -10   5   1       14.72       11.90      1.79 o
  -9   5   1      500.28      470.14      9.98 o
  -8   5   1       56.22       48.17      2.30 o
  -7   5   1       33.87       34.32      2.13 o
  -6   5   1       95.84       97.01      3.88 o
  -5   5   1      143.18      151.58      3.33 o
  -4   5   1       47.96       45.94      2.59 o
  -3   5   1      136.46      150.23      5.33 o
  -2   5   1        1.09        0.18      0.69 o
  -1   5   1      172.88      192.92      3.28 o
   0   5   1       35.33       36.97      1.13 o
   1   5   1       20.68       17.74      1.07 o
   2   5   1       24.26       39.81      1.75 o
   3   5   1       28.66       28.03      1.49 o
   4   5   1       60.57       58.34      4.11 o
   5   5   1       27.97       15.15      1.46 o
   6   5   1       72.31       45.16      2.15 o
   7   5   1        4.23        2.36      1.29 o
   8   5   1       77.28       77.21      6.17 o
   9   5   1        3.95       -2.37      2.39 o
  10   5   1       10.40        0.03      5.71 o
  11   5   1       66.74       59.99      5.13 o
  12   5   1       35.08       15.23      6.09 o
 -13   6   1        2.62        3.31      5.56 o
 -12   6   1        3.38        2.07      4.03 o
 -11   6   1       44.79       37.91      3.34 o
 -10   6   1       14.12       16.57      2.25 o
  -9   6   1       81.31       75.24      3.10 o
  -8   6   1       41.01       37.59      3.96 o
  -7   6   1      261.55      265.32      5.18 o
  -6   6   1        4.39        9.29      1.52 o
  -5   6   1      148.33      143.93      3.70 o
  -4   6   1       94.33       84.79      3.73 o
  -3   6   1      546.12      610.68     10.82 o
  -2   6   1      413.73      451.76      8.46 o
  -1   6   1       18.89       18.07      4.34 o
   0   6   1        0.46        3.50      1.18 o
   1   6   1      300.70      308.22      5.49 o
   2   6   1      284.13      268.47      5.11 o
   3   6   1      365.61      356.97      8.30 o
   4   6   1        2.79        0.52      1.43 o
   5   6   1      318.05      297.53      7.12 o
   6   6   1        0.64        4.54      1.77 o
   7   6   1       51.20       43.55      5.56 o
   8   6   1        4.90        5.48      2.21 o
   9   6   1        0.35        0.23      3.33 o
  10   6   1       48.86       48.20      4.59 o
  11   6   1       18.49       13.59      4.75 o
 -13   7   1        0.73       -0.34      5.34 o
 -12   7   1       28.55       30.04     12.34 o
 -11   7   1       70.77       92.72      6.78 o
 -10   7   1       11.34        9.80      2.53 o
  -9   7   1       10.34        6.81      4.95 o
  -8   7   1      101.78      104.74      3.49 o
  -7   7   1      438.02      420.54      7.14 o
  -6   7   1      210.50      194.90      4.59 o
  -5   7   1       78.27       74.42      3.38 o
  -4   7   1       27.76       15.71      2.21 o
  -3   7   1      226.45      234.50     16.91 o
  -2   7   1       72.09       72.12      4.87 o
  -1   7   1        0.00       -2.67      2.67 o
   0   7   1        0.19       -1.04      1.29 o
   1   7   1      170.67      157.53      3.97 o
   2   7   1      301.89      276.89      6.42 o
   3   7   1      215.56      195.35      5.10 o
   4   7   1       24.84       18.80      2.17 o
   5   7   1        1.69        3.87      2.74 o
   6   7   1       84.52       84.94      3.89 o
   7   7   1       36.14       32.66      3.22 o
   8   7   1      212.70      230.09     12.49 o
   9   7   1       71.60       74.91     10.97 o
  10   7   1       30.97       34.55      6.70 o
 -13   8   1        0.04       -1.37      7.31 o
 -12   8   1       48.12       60.66      5.74 o
 -11   8   1        3.83        1.74      3.54 o
 -10   8   1        6.62        6.61      2.30 o
  -9   8   1       49.25       44.26      2.78 o
  -8   8   1      139.55      144.36      4.35 o
  -7   8   1      217.83      214.82      5.27 o
  -6   8   1      212.55      215.62      6.03 o
  -5   8   1       56.27       52.58      4.11 o
  -4   8   1        2.23        2.52      3.05 o
  -3   8   1        0.31        1.04      2.25 o
  -2   8   1       51.40       45.89      3.96 o
  -1   8   1       40.93       42.64      4.95 o
   0   8   1       24.61       20.07      4.87 o
   1   8   1      336.56      305.24      8.30 o
   2   8   1      154.66      140.62      4.45 o
   3   8   1       11.21        8.73      1.83 o
   4   8   1       21.14       21.00      5.87 o
   5   8   1      127.30      130.62      4.54 o
   6   8   1       12.04       12.81      3.28 o
   7   8   1        3.48       12.89      4.10 o
   8   8   1      164.52      172.73     13.41 o
   9   8   1       14.93       16.24      4.52 o
  10   8   1        8.30       10.66      6.55 o
 -12   9   1       52.36       55.86      6.31 o
 -11   9   1       45.59       48.52      4.92 o
 -10   9   1        0.39       -0.20      2.73 o
  -9   9   1       58.21       71.55      3.88 o
  -8   9   1      173.15      220.82     24.60 o
  -7   9   1        0.52        0.91      1.94 o
  -6   9   1      104.87       98.61      4.49 o
  -5   9   1       14.62       19.50      6.32 o
  -4   9   1      252.97      240.97      8.21 o
  -3   9   1        8.51        7.16      4.80 o
  -2   9   1       71.15       69.93      4.71 o
  -1   9   1       66.40       71.06      4.04 o
   0   9   1      334.73      354.34     10.50 o
   1   9   1      280.47      270.05      6.93 o
   2   9   1       49.93       41.95      4.34 o
   3   9   1       17.82       10.53      2.58 o
   4   9   1      160.80      159.99      5.55 o
   5   9   1       17.00       22.52      4.87 o
   6   9   1       55.50       41.99      4.61 o
   7   9   1       85.16      101.60     12.87 o
   8   9   1       38.34       45.66      5.11 o
   9   9   1        0.79        6.86      5.94 o
 -11  10   1       23.19       22.10      6.07 o
 -10  10   1        8.99        7.51      7.69 o
  -9  10   1       42.75       40.06      6.55 o
  -8  10   1        0.06        0.82      2.40 o
  -7  10   1       32.87       31.60      2.86 o
  -6  10   1       15.66       15.28      3.14 o
  -5  10   1        8.50        2.43      3.66 o
  -4  10   1       26.73       13.39      3.43 o
  -3  10   1        4.77        4.17      2.62 o
  -2  10   1      113.14      105.18      9.22 o
  -1  10   1      317.61      322.75     11.18 o
   0  10   1      270.92      263.85      8.99 o
   1  10   1      198.32      184.11     16.22 o
   2  10   1        8.04        3.53      1.84 o
   3  10   1       74.46       71.60      3.69 o
   4  10   1        2.42        4.09      2.31 o
   5  10   1       97.47       94.97      4.33 o
   6  10   1       60.20       67.43      5.52 o
   7  10   1       58.31       69.30      5.93 o
   8  10   1        2.61        1.52      5.33 o
 -10  11   1       13.22       16.70      4.96 o
  -9  11   1        6.84       10.21      3.51 o
  -8  11   1       33.39       34.05      3.17 o
  -7  11   1        0.29       -2.85      2.85 o
  -6  11   1       13.63       10.10      3.66 o
  -5  11   1       68.40       62.65      5.62 o
  -4  11   1       74.17       65.85      4.66 o
  -3  11   1       51.62       46.22      4.41 o
  -2  11   1       49.58       43.50      5.18 o
  -1  11   1        1.97        2.44      2.91 o
   0  11   1      139.37      132.27      6.59 o
   1  11   1        1.58       -2.29      3.98 o
   2  11   1        0.09       -1.62      3.01 o
   3  11   1       18.18       16.71      2.96 o
   4  11   1       11.59       16.83      5.56 o
   5  11   1        2.19       -0.63      8.61 o
   6  11   1      134.92      119.72      7.66 o
  -9  12   1        0.69       -0.90      5.71 o
  -8  12   1       16.53       34.03      6.24 o
  -7  12   1       42.66       39.94      4.78 o
  -6  12   1       28.70       30.27      3.91 o
  -5  12   1        0.21       -4.68      4.68 o
  -4  12   1       12.12       18.18      4.14 o
  -3  12   1        0.64        1.24      4.52 o
  -2  12   1       15.67        7.20      5.48 o
  -1  12   1       29.11       29.30      5.77 o
   0  12   1       12.52        5.51      9.52 o
   1  12   1       72.02       78.76     12.03 o
   2  12   1       87.26       78.39     10.21 o
   3  12   1        0.42        8.28      5.22 o
   4  12   1        1.57        3.81      4.72 o
   5  12   1       10.81        8.07      6.09 o
  -8  13   1       29.12       36.39      7.24 o
  -7  13   1        2.70        3.78      6.34 o
  -6  13   1        4.76        5.60      5.64 o
  -5  13   1        0.90        1.03      5.76 o
  -4  13   1        9.46        3.96      3.98 o
  -3  13   1        1.22       -2.47      3.98 o
  -2  13   1       52.78       51.65      5.74 o
  -1  13   1       29.61       25.58      4.51 o
   0  13   1        5.64       11.19      4.20 o
   1  13   1       14.34       17.17      4.41 o
   2  13   1       72.59       81.56      6.85 o
   3  13   1       12.24       15.08      8.84 o
  -5  14   1        0.96        2.80      6.47 o
  -4  14   1       35.06       42.90      7.36 o
  -3  14   1        3.02        5.35      4.63 o
  -2  14   1       17.47       22.63      6.62 o
  -1  14   1       13.65       21.58      4.72 o
   0  14   1        0.58       10.44      4.68 o
  -1 -14   2      167.81      163.63     11.49 o
   0 -14   2      101.71       96.46      8.78 o
   1 -14   2        9.43       12.59      4.77 o
   2 -14   2        6.76        6.65      4.79 o
   3 -14   2        1.37        8.57      4.58 o
   4 -14   2        0.45        1.32      6.14 o
   5 -14   2       25.33       30.56      6.06 o
  -3 -13   2       13.96       13.15      6.09 o
  -2 -13   2       47.04       36.71      6.52 o
  -1 -13   2       74.83       71.09      7.15 o
   0 -13   2      174.72      194.04     10.91 o
   1 -13   2       28.26       28.17      6.14 o
   2 -13   2        2.94        3.85      3.98 o
   3 -13   2        3.09       -2.06      5.25 o
   4 -13   2        0.21        3.29      3.87 o
   5 -13   2        1.02        2.68      3.92 o
   6 -13   2       28.89       32.66      4.82 o
   7 -13   2        6.38        3.86      3.78 o
   8 -13   2       38.66       39.00      8.07 o
  -5 -12   2        4.26       -0.06      4.17 o
  -4 -12   2        0.06       -2.26      2.89 o
  -3 -12   2      108.24      103.89      6.73 o
  -2 -12   2       38.28       39.20      5.92 o
  -1 -12   2      154.40      155.61      8.18 o
   0 -12   2       15.98       10.19      4.89 o
   1 -12   2       87.02       93.96      7.27 o
   2 -12   2        0.57       -4.11      4.58 o
   3 -12   2       15.98       20.95      6.25 o
   4 -12   2       17.08       10.13      5.17 o
   5 -12   2        6.48        3.82      3.66 o
   6 -12   2        0.04       -3.07      3.07 o
   7 -12   2       14.84       16.70      3.30 o
   8 -12   2       16.28       10.51      4.57 o
   9 -12   2        0.13       -0.35      3.11 o
  -7 -11   2        0.85       -2.59      5.33 o
  -6 -11   2        0.27       10.07      4.31 o
  -5 -11   2        1.15        3.50      2.78 o
  -4 -11   2        3.79        9.90      3.88 o
  -3 -11   2      137.42      150.38      6.70 o
  -2 -11   2       37.85       38.28      4.19 o
  -1 -11   2        0.02        3.00      4.04 o
   0 -11   2       33.94       35.66      7.08 o
   1 -11   2        3.72        2.32      4.03 o
   2 -11   2       34.21       35.44      5.10 o
   3 -11   2        5.26        5.44      4.25 o
   4 -11   2       86.64       78.23      5.64 o
   5 -11   2        0.42       -1.63      4.04 o
   6 -11   2        0.36        3.58      2.97 o
   7 -11   2        1.64       -0.51      3.04 o
   8 -11   2        0.10        3.28      3.75 o
   9 -11   2        3.77        5.89      3.24 o
  10 -11   2        2.65       -0.90      3.63 o
  -8 -10   2       12.85        6.43      4.49 o
  -7 -10   2        0.46       -0.65      3.66 o
  -6 -10   2        0.08       -2.00      3.37 o
  -5 -10   2       10.60       12.14      4.87 o
  -4 -10   2        3.75        0.87      4.04 o
  -3 -10   2        0.90        2.44      2.21 o
  -2 -10   2        1.76        2.95      5.79 o
  -1 -10   2       25.97       25.38      3.55 o
   0 -10   2       30.81       25.83      4.20 o
   1 -10   2      120.14      126.63     14.47 o
   2 -10   2        2.61        5.01      2.64 o
   3 -10   2      123.48      123.25      5.91 o
   4 -10   2      120.55      104.37     13.71 o
   5 -10   2       15.45       11.75      3.07 o
   6 -10   2        9.62        5.46      3.04 o
   7 -10   2       15.64       16.26      6.40 o
   8 -10   2       37.31       36.72      3.40 o
   9 -10   2       34.76       48.61      6.17 o
  10 -10   2        0.29        1.92      2.74 o
  11 -10   2        4.91        7.07      3.89 o
  -9  -9   2       14.11       16.11      7.69 o
  -8  -9   2        0.00       -2.06      3.37 o
  -7  -9   2        0.36       -0.30      4.19 o
  -6  -9   2        9.59       11.59      4.65 o
  -5  -9   2       27.60       23.38      3.05 o
  -4  -9   2       95.35      105.53      4.31 o
  -3  -9   2       14.20       10.82      2.49 o
  -2  -9   2        9.26        6.04      2.08 o
  -1  -9   2      714.86      700.43     14.62 o
   0  -9   2      575.42      578.24     15.38 o
   1  -9   2        0.34        1.06      2.15 o
   2  -9   2      306.93      285.62     12.11 o
   3  -9   2        0.33        4.03      2.41 o
   4  -9   2      466.48      435.03     14.09 o
   5  -9   2        5.75        6.00      3.50 o
   6  -9   2       46.47       44.26      4.34 o
   7  -9   2      131.68      133.11      4.79 o
   8  -9   2      123.37      132.12      5.18 o
   9  -9   2       11.09        6.32      2.97 o
  10  -9   2        1.16        1.65      2.93 o
  11  -9   2        2.22        6.03      3.50 o
  12  -9   2       74.93       69.91      6.22 o
 -10  -8   2       14.89       11.73      7.31 o
  -9  -8   2      958.63     1143.11     41.07 o
  -8  -8   2      459.15      506.41     14.34 o
  -7  -8   2       35.15       29.84      5.71 o
  -6  -8   2       23.31       19.71      2.48 o
  -5  -8   2       50.38       45.81      3.10 o
  -4  -8   2        0.34        3.15      2.21 o
  -3  -8   2        2.29        3.30      2.13 o
  -2  -8   2       43.51       39.65      3.02 o
  -1  -8   2      107.72      114.77      4.14 o
   0  -8   2      617.51      624.74     23.92 o
   1  -8   2        0.31        5.45      2.19 o
   2  -8   2        4.26        4.57      2.80 o
   3  -8   2       11.77       21.37      2.52 o
   4  -8   2        2.21       -2.06      2.15 o
   5  -8   2        7.08        7.73      2.10 o
   6  -8   2       58.44       56.93      4.72 o
   7  -8   2       10.50        5.32      2.51 o
   8  -8   2       30.99       28.73      2.48 o
   9  -8   2        1.77        6.10      1.99 o
  10  -8   2       91.65       95.04      6.93 o
  11  -8   2       97.22      110.38      5.56 o
  12  -8   2      123.47      123.46      8.84 o
 -11  -7   2        0.96        3.50      5.48 o
 -10  -7   2        0.07       -1.77      4.06 o
  -9  -7   2        0.99        5.67      4.83 o
  -8  -7   2       53.67       59.39      4.17 o
  -7  -7   2       15.22        3.65      3.00 o
  -6  -7   2        0.66       -1.76      1.88 o
  -5  -7   2       78.23       65.94      4.65 o
  -4  -7   2      108.91      130.15      4.31 o
  -3  -7   2       17.18       14.06      2.45 o
  -2  -7   2      379.54      388.25      8.82 o
  -1  -7   2       63.82       65.35      2.73 o
   0  -7   2        3.90        3.11      1.77 o
   1  -7   2       20.63       19.73      6.40 o
   2  -7   2      184.55      172.98     10.13 o
   3  -7   2      196.88      204.20      5.56 o
   4  -7   2       13.67        9.68      3.20 o
   5  -7   2      201.30      191.29     13.71 o
   6  -7   2      474.67      485.74     23.16 o
   7  -7   2     1108.46     1105.06     19.91 o
   8  -7   2        3.01        3.17      1.76 o
   9  -7   2        9.38        6.81      3.88 o
  10  -7   2       45.27       46.73      3.34 o
  11  -7   2       63.69       72.16      4.35 o
  12  -7   2        3.59        6.95      8.99 o
  13  -7   2       91.26       85.92      9.29 o
 -11  -6   2        0.01        1.13      4.65 o
 -10  -6   2        4.62        4.42      4.20 o
  -9  -6   2        1.31       -1.77      3.04 o
  -8  -6   2      110.52      107.07      4.79 o
  -7  -6   2       91.89      103.11      4.05 o
  -6  -6   2      174.48      181.81      5.24 o
  -5  -6   2      658.75      633.43     12.59 o
  -4  -6   2      160.85      161.46      5.71 o
  -3  -6   2      185.95      191.04      5.48 o
  -2  -6   2       11.32       15.54      1.51 o
  -1  -6   2      304.88      286.97      5.79 o
   0  -6   2       17.54       17.60      1.40 o
   1  -6   2       30.00       30.63      1.50 o
   2  -6   2      404.40      426.98      6.84 o
   3  -6   2      443.10      488.05      8.99 o
   4  -6   2      531.21      541.14      9.19 o
   5  -6   2      427.66      424.69      7.21 o
   6  -6   2      595.61      594.79      9.41 o
   7  -6   2        0.09       -1.21      1.21 o
   8  -6   2        4.79        4.89      2.97 o
   9  -6   2        7.39        8.77      2.10 o
  10  -6   2       47.36       40.72      3.43 o
  11  -6   2       51.23       52.31      6.93 o
  12  -6   2       33.63       29.81      3.42 o
  13  -6   2       27.62       28.38     11.43 o
 -12  -5   2        0.33        3.05      4.11 o
 -11  -5   2        0.24        0.69      4.52 o
 -10  -5   2        2.67       -2.58      3.32 o
  -9  -5   2        0.99       -1.77      2.44 o
  -8  -5   2       22.45       13.55      5.03 o
  -7  -5   2       13.64       13.11      3.35 o
  -6  -5   2     1186.20     1054.03     20.06 o
  -5  -5   2      361.30      304.35      6.24 o
  -4  -5   2      953.87      968.08     33.74 o
  -3  -5   2       88.96       96.71      3.66 o
  -2  -5   2       26.47       31.46      2.06 o
  -1  -5   2      113.33      112.02      2.30 o
   0  -5   2        1.56        2.24      1.14 o
   1  -5   2      232.55      248.39      3.75 o
   2  -5   2       58.60       54.24      1.90 o
   3  -5   2      400.02      407.81     11.43 o
   4  -5   2        4.25        2.54      0.84 o
   5  -5   2       27.87       27.36      1.29 o
   6  -5   2      112.50      113.41      5.64 o
   7  -5   2        4.90        3.23      1.17 o
   8  -5   2        0.08       -0.94      1.45 o
   9  -5   2      123.98      115.02      3.81 o
  10  -5   2        5.71        4.68      2.49 o
  11  -5   2       30.93       26.99      6.32 o
  12  -5   2       12.47       17.29      3.19 o
  13  -5   2       66.73       61.76     12.80 o
 -12  -4   2       17.37       21.56      5.80 o
 -11  -4   2       32.36       29.01      4.00 o
 -10  -4   2       15.21       11.34      7.92 o
  -9  -4   2       11.29       12.81      2.38 o
  -8  -4   2       11.20        9.51      1.41 o
  -7  -4   2      137.76      134.90      5.48 o
  -6  -4   2      388.87      373.20      7.22 o
  -5  -4   2      288.51      278.06      5.60 o
  -4  -4   2     1321.28     1360.03     19.24 o
  -3  -4   2      249.60      245.74      3.97 o
  -2  -4   2     2000.02     2127.30     22.83 o
  -1  -4   2       46.60       59.46      3.58 o
   0  -4   2      168.22      194.22      3.43 o
   1  -4   2      409.10      403.93      7.46 o
   2  -4   2       62.74       72.72      1.98 o
   3  -4   2      155.34      174.74      2.58 o
   4  -4   2     1407.64     1517.00     17.83 o
   5  -4   2      352.32      347.98      9.98 o
   6  -4   2      271.21      299.00     10.05 o
   7  -4   2       34.98       30.82      1.83 o
   8  -4   2      473.38      442.78     14.40 o
   9  -4   2        4.04        1.94      1.56 o
  10  -4   2      281.51      264.74     18.20 o
  11  -4   2        3.29        3.19      2.77 o
  12  -4   2        0.07        0.19      4.01 o
  13  -4   2        3.87        2.92      7.31 o
 -13  -3   2        0.04        0.76      4.11 o
 -12  -3   2        1.35        2.80      4.61 o
 -11  -3   2       21.62       28.64      4.10 o
 -10  -3   2       21.54       20.36      3.07 o
  -9  -3   2        9.47        9.02      2.10 o
  -8  -3   2       13.22        8.39      1.41 o
  -7  -3   2       51.06       57.01      2.08 o
  -6  -3   2      282.54      296.09      5.12 o
  -5  -3   2      201.86      215.80      3.88 o
  -4  -3   2      348.39      348.03      5.05 o
  -3  -3   2       32.13       38.98      1.29 o
  -2  -3   2       28.12       26.51      0.97 o
  -1  -3   2       58.83       64.07      1.29 o
   0  -3   2      412.71      390.18      4.90 o
   1  -3   2      712.60      729.51      8.87 o
   2  -3   2       63.28       70.86      1.51 o
   3  -3   2      615.53      638.63      8.00 o
   4  -3   2      258.60      250.57      4.19 o
   5  -3   2      614.71      655.51     16.30 o
   6  -3   2       60.34       61.98      4.95 o
   7  -3   2      261.52      248.91      5.87 o
   8  -3   2        0.51        0.30      1.29 o
   9  -3   2       22.00       22.86      1.77 o
  10  -3   2       60.87       59.81      3.39 o
  11  -3   2       10.60       10.80      2.99 o
  12  -3   2        0.61        1.33      3.09 o
  13  -3   2        8.63        9.66      2.89 o
 -13  -2   2      192.78      182.99     10.30 o
 -12  -2   2       70.71       60.07     18.28 o
 -11  -2   2       75.10       72.26      5.88 o
 -10  -2   2        7.87        5.20      1.97 o
  -9  -2   2        0.41        1.85      1.82 o
  -8  -2   2       26.98       23.89      2.38 o
  -7  -2   2        0.04       -0.28      1.17 o
  -6  -2   2      130.75      141.54      2.97 o
  -5  -2   2      112.83      146.37      2.45 o
  -4  -2   2     1915.09     2024.04     21.92 o
  -3  -2   2     1746.59     1865.07     20.35 o
  -2  -2   2    10142.05     9878.41    145.06 o
  -1  -2   2      587.20      552.04      6.41 o
   0  -2   2      106.46       92.78      1.40 o
   1  -2   2      240.28      228.30      3.18 o
   2  -2   2      778.83      834.70      9.82 o
   3  -2   2      258.21      254.86      3.12 o
   4  -2   2      888.09     1030.80     11.53 o
   5  -2   2       12.64       16.85      0.43 o
   6  -2   2      264.28      320.41      4.90 o
   7  -2   2        0.01        0.79      0.80 o
   8  -2   2       17.63       12.51      1.21 o
   9  -2   2       83.30       81.48      2.79 o
  10  -2   2       13.45       16.30      2.81 o
  11  -2   2        3.44        5.80      7.08 o
  12  -2   2      115.48      128.70      6.70 o
  13  -2   2        0.81       -1.07      8.38 o
 -13  -1   2       38.00       32.99      5.35 o
 -12  -1   2       12.49       15.90      5.03 o
 -11  -1   2        4.24        8.19      3.15 o
 -10  -1   2        1.36        0.07      1.90 o
  -9  -1   2       29.40       30.02      3.66 o
  -8  -1   2       36.62       29.86      2.74 o
  -7  -1   2      110.06      131.42      6.02 o
  -6  -1   2      236.29      226.41      4.72 o
  -5  -1   2      213.94      216.40      3.12 o
  -4  -1   2      149.13      162.47      2.23 o
  -3  -1   2       28.73       30.32      1.83 o
  -2  -1   2       45.60       54.06      1.75 o
  -1  -1   2     5629.69     5207.84     53.27 o
   0  -1   2      292.73      287.83      3.50 o
   1  -1   2     3311.93     3254.57     52.40 o
   2  -1   2     1652.75     1602.55     26.89 o
   3  -1   2        3.64        4.03      0.46 o
   4  -1   2      648.65      719.47      7.98 o
   5  -1   2      487.86      557.04      6.93 o
   6  -1   2       19.08       21.87      1.83 o
   7  -1   2       19.81       20.83      1.07 o
   8  -1   2        0.28       -0.61      0.73 o
   9  -1   2      570.75      553.94      9.58 o
  10  -1   2      477.59      484.64     14.03 o
  11  -1   2       12.90       12.05      2.45 o
  12  -1   2        1.18        7.46      3.46 o
  13  -1   2        0.06        1.52      6.25 o
 -13   0   2       47.55       48.00      6.09 o
 -12   0   2      185.88      210.49      9.67 o
 -11   0   2       10.85       11.82      4.15 o
 -10   0   2      128.15      118.71      4.61 o
  -9   0   2      196.60      205.29      5.77 o
  -8   0   2      688.70      692.67     18.97 o
  -7   0   2       68.72       69.81      1.71 o
  -6   0   2      173.68      166.49      2.78 o
  -5   0   2      153.17      169.99      2.74 o
  -4   0   2      170.66      212.32      3.96 o
  -3   0   2      184.51      178.82      2.51 o
  -2   0   2      477.25      431.23      5.12 o
  -1   0   2     1018.80      973.38      9.93 o
   0   0   2     1862.89     1925.81     23.08 o
   1   0   2      293.83      296.54      5.48 o
   2   0   2      786.60      731.90     14.85 o
   3   0   2      130.81      130.73      2.82 o
   4   0   2      400.61      473.13     11.27 o
   5   0   2        1.43        3.40      1.29 o
   6   0   2        7.23        9.56      0.91 o
   7   0   2       17.66       14.94      1.08 o
   8   0   2       44.59       47.08      2.82 o
   9   0   2      300.39      288.10     16.60 o
  10   0   2       61.64       60.21      6.17 o
  11   0   2       17.68       16.16      6.70 o
  12   0   2       18.62       20.93      3.85 o
  13   0   2        1.68        5.03      6.86 o
 -14   1   2       27.50       23.76      7.16 o
 -13   1   2      161.71      177.41     15.01 o
 -12   1   2        1.62        7.66      7.69 o
 -11   1   2       49.82       52.56      4.87 o
 -10   1   2        2.68        2.32      1.72 o
  -9   1   2      213.81      198.55      7.54 o
  -8   1   2       68.67       76.42      2.59 o
  -7   1   2       26.97       28.80      0.99 o
  -6   1   2        2.62        2.90      0.61 o
  -5   1   2      178.57      191.93      2.49 o
  -4   1   2      204.29      207.97      2.67 o
  -3   1   2      878.49      908.23      8.83 o
  -2   1   2     1446.04     1445.78     15.37 o
  -1   1   2     2800.37     2868.83     35.04 o
   0   1   2     1328.03     1272.38     27.12 o
   1   1   2      618.82      585.79      6.76 o
   2   1   2      454.69      453.28      5.72 o
   3   1   2     1182.95     1290.52     13.90 o
   4   1   2      123.52      137.25      3.12 o
   5   1   2     1781.34     1861.79     20.39 o
   6   1   2      193.17      203.72      3.28 o
   7   1   2     1221.84     1217.74     20.34 o
   8   1   2      242.52      214.01      9.29 o
   9   1   2      751.73      713.35     16.80 o
  10   1   2      109.25      104.63      7.46 o
  11   1   2        1.55       -0.91      5.48 o
  12   1   2       51.75       50.09      4.42 o
  13   1   2        1.02       -3.81      6.70 o
 -14   2   2       18.97        5.48      7.16 o
 -13   2   2        0.12       -1.75      3.44 o
 -12   2   2      104.04      104.33      6.29 o
 -11   2   2        0.07       -1.73      2.75 o
 -10   2   2      135.97      129.31      6.78 o
  -9   2   2        3.40        5.75      2.14 o
  -8   2   2        1.72        2.64      1.41 o
  -7   2   2      103.35      105.43      2.15 o
  -6   2   2      257.68      268.04      4.57 o
  -5   2   2        0.11       -0.42      0.48 o
  -4   2   2       33.87       48.82      1.02 o
  -3   2   2      281.37      282.12      3.70 o
  -2   2   2      951.35     1025.03     13.53 o
  -1   2   2       78.69       87.28      4.04 o
   0   2   2      668.11      625.01      8.17 o
   1   2   2       51.19       42.58      0.86 o
   2   2   2       45.57       44.71      0.97 o
   3   2   2      129.78      139.16      2.36 o
   4   2   2        0.27        0.78      0.53 o
   5   2   2        8.11       17.30      1.22 o
   6   2   2      140.15      145.71      2.79 o
   7   2   2      541.58      525.35      8.50 o
   8   2   2        3.16        1.75      1.08 o
   9   2   2        1.47        2.11      1.98 o
  10   2   2        0.76        1.48      2.59 o
  11   2   2        6.90        5.35      2.98 o
  12   2   2        2.16       10.98      3.60 o
 -14   3   2       28.99       15.23      5.64 o
 -13   3   2        4.43       -2.75      4.76 o
 -12   3   2        0.71       -1.19      3.87 o
 -11   3   2       39.54       39.60      3.30 o
 -10   3   2       32.88       28.59      8.38 o
  -9   3   2      245.11      236.12      6.12 o
  -8   3   2       12.99       11.57      1.24 o
  -7   3   2      356.77      365.18      8.07 o
  -6   3   2       72.09       77.87      1.75 o
  -5   3   2      363.96      352.59      5.87 o
  -4   3   2       79.67       75.42      1.46 o
  -3   3   2      445.22      492.97      9.37 o
  -2   3   2      167.25      188.66      3.60 o
  -1   3   2        9.24        9.20      0.68 o
   0   3   2      273.11      267.52      5.87 o
   1   3   2      636.87      692.02      8.78 o
   2   3   2     1060.67     1157.00     14.54 o
   3   3   2      425.21      444.73      9.14 o
   4   3   2        1.86        0.38      0.99 o
   5   3   2        1.50        6.03      0.84 o
   6   3   2      295.81      299.05      8.07 o
   7   3   2      175.56      162.68      3.73 o
   8   3   2       18.07       15.75      2.89 o
   9   3   2       67.59       71.75      3.31 o
  10   3   2       12.46       16.73      4.65 o
  11   3   2        7.93        8.82      6.55 o
  12   3   2        1.06       -9.14      9.14 o
 -14   4   2        9.93       14.78      5.48 o
 -13   4   2        2.54        4.39      3.52 o
 -12   4   2       34.70       34.17      4.31 o
 -11   4   2       12.05       13.29      2.48 o
 -10   4   2      135.10      109.96      5.04 o
  -9   4   2      153.72      135.63      3.72 o
  -8   4   2       32.17       26.15      1.76 o
  -7   4   2      181.79      194.53      3.80 o
  -6   4   2      425.15      461.73      7.04 o
  -5   4   2      566.49      561.68      9.60 o
  -4   4   2     1646.84     1729.79     24.44 o
  -3   4   2      133.34      152.14      3.44 o
  -2   4   2      868.21      978.24     17.67 o
  -1   4   2      296.82      323.61      5.16 o
   0   4   2      230.41      269.49      4.87 o
   1   4   2      804.16      881.33     11.36 o
   2   4   2       11.57       17.92      1.22 o
   3   4   2       13.30       15.20      1.17 o
   4   4   2        7.49        9.45      1.37 o
   5   4   2       15.52       15.24      4.42 o
   6   4   2      266.99      256.91      4.72 o
   7   4   2       18.26       16.78      1.62 o
   8   4   2        5.15        3.26      1.84 o
   9   4   2        2.03        5.17      2.37 o
  10   4   2       52.70       50.76      8.38 o
  11   4   2        1.06       -0.12      3.35 o
  12   4   2        0.43        0.61      7.01 o
 -13   5   2       13.76       12.69      4.68 o
 -12   5   2        1.62        5.08      4.51 o
 -11   5   2        9.34        2.12      3.58 o
 -10   5   2       48.85       41.95      2.64 o
  -9   5   2      162.09      155.04      4.46 o
  -8   5   2        4.43        4.24      1.65 o
  -7   5   2      167.79      163.95      2.98 o
  -6   5   2       28.40       24.15      2.36 o
  -5   5   2        0.75        1.17      1.06 o
  -4   5   2        0.88       -0.13      2.15 o
  -3   5   2      452.06      464.67     10.49 o
  -2   5   2      224.97      259.50      9.44 o
  -1   5   2      216.38      239.52      4.68 o
   0   5   2      438.23      496.38      9.44 o
   1   5   2     1105.75     1163.31     24.53 o
   2   5   2      392.23      394.60      9.52 o
   3   5   2        1.76        2.96      0.95 o
   4   5   2      348.86      337.67      6.30 o
   5   5   2      198.60      192.20      5.56 o
   6   5   2      221.74      211.88      5.47 o
   7   5   2        0.07       -0.51      1.24 o
   8   5   2      123.32      126.14      4.54 o
   9   5   2       29.49       27.65      3.15 o
  10   5   2      189.57      221.06      8.56 o
  11   5   2       22.66       24.39      3.98 o
 -13   6   2       11.43       22.73     15.08 o
 -12   6   2        3.14        3.84      3.55 o
 -11   6   2       71.65       60.89      4.57 o
 -10   6   2       28.77       37.54      3.66 o
  -9   6   2        1.33        2.88      2.00 o
  -8   6   2       20.91       24.35      1.94 o
  -7   6   2       15.28       12.03      3.88 o
  -6   6   2      823.79      820.78     11.80 o
  -5   6   2      483.16      481.56     15.69 o
  -4   6   2      488.26      524.38     10.74 o
  -3   6   2       15.88       20.77      1.98 o
  -2   6   2      368.12      448.76      8.59 o
  -1   6   2       66.26       80.11      2.84 o
   0   6   2       29.21       32.03      1.34 o
   1   6   2       12.32        8.44      1.13 o
   2   6   2      228.61      227.74      6.09 o
   3   6   2      121.01      116.09      3.01 o
   4   6   2      140.50      134.21      6.40 o
   5   6   2      216.33      192.56      4.96 o
   6   6   2       45.71       53.15      2.89 o
   7   6   2       46.63       48.75      3.28 o
   8   6   2       39.44       29.91      4.04 o
   9   6   2      128.63      126.01     18.74 o
  10   6   2       12.63       16.25      4.72 o
  11   6   2       11.34        7.15      7.77 o
 -13   7   2       66.64       73.96      7.69 o
 -12   7   2        3.09        3.50      4.74 o
 -11   7   2       34.40       42.51      3.88 o
 -10   7   2       33.12       35.24      2.74 o
  -9   7   2       35.08       28.49      2.36 o
  -8   7   2        1.10       -1.02      1.43 o
  -7   7   2      943.65     1017.25     16.45 o
  -6   7   2      576.69      569.83     12.11 o
  -5   7   2        5.07        3.47      1.77 o
  -4   7   2       12.06        8.96      1.75 o
  -3   7   2       77.13       89.84      3.21 o
  -2   7   2      137.02      140.97      4.08 o
  -1   7   2        0.43        1.31      1.49 o
   0   7   2      140.47      145.44      6.40 o
   1   7   2      534.96      533.49     10.97 o
   2   7   2      710.69      672.20     11.83 o
   3   7   2       51.36       50.63      7.69 o
   4   7   2        0.10       -0.89      1.97 o
   5   7   2       19.23       22.43      2.56 o
   6   7   2       11.09        5.89      1.77 o
   7   7   2        5.35        4.33      2.53 o
   8   7   2       80.44       93.95      6.09 o
   9   7   2       20.67       21.82      4.59 o
  10   7   2        5.79        2.81      3.11 o
 -12   8   2       13.91       15.74      7.01 o
 -11   8   2        8.21        8.31      4.17 o
 -10   8   2       57.23       55.29      4.46 o
  -9   8   2       27.84       20.82      2.12 o
  -8   8   2       37.06       30.24      2.60 o
  -7   8   2        0.05       -0.46      1.56 o
  -6   8   2       49.75       46.10      3.50 o
  -5   8   2       47.60       37.26      6.09 o
  -4   8   2       88.95       88.65      4.83 o
  -3   8   2      357.22      335.55      8.11 o
  -2   8   2       32.72       23.17      2.08 o
  -1   8   2      193.38      181.67      5.16 o
   0   8   2       65.95       74.25      4.11 o
   1   8   2        8.23       10.89      1.80 o
   2   8   2        6.78        5.89      1.86 o
   3   8   2        1.62        3.53      2.44 o
   4   8   2       32.53       20.85      4.49 o
   5   8   2       57.33       58.90      3.18 o
   6   8   2      103.17      112.18      5.70 o
   7   8   2      182.76      223.43      8.66 o
   8   8   2       35.82       40.02      6.78 o
   9   8   2        7.84        4.44      4.59 o
 -12   9   2       23.94       30.16     10.05 o
 -11   9   2       10.66       10.97      4.73 o
 -10   9   2       12.62        9.42      4.19 o
  -9   9   2       20.48       17.17      2.67 o
  -8   9   2      115.55      118.30      4.25 o
  -7   9   2       32.84       29.12      2.15 o
  -6   9   2       19.12       18.81      2.25 o
  -5   9   2        9.64        6.79      3.05 o
  -4   9   2      200.64      175.69      6.57 o
  -3   9   2       19.34       19.99      2.80 o
  -2   9   2      113.22      134.14      5.65 o
  -1   9   2      187.01      186.50      7.21 o
   0   9   2      334.46      343.52     10.29 o
   1   9   2      108.61      101.93      4.79 o
   2   9   2      624.88      601.93     13.34 o
   3   9   2        4.46        3.68      2.45 o
   4   9   2       86.20       89.81      6.78 o
   5   9   2       37.30       43.40      2.96 o
   6   9   2       76.88       86.37      5.87 o
   7   9   2        4.00        6.28      5.03 o
   8   9   2        0.16       -0.86      4.68 o
 -11  10   2        6.38       -0.82      5.94 o
 -10  10   2        0.56        9.65      3.76 o
  -9  10   2       92.58       93.65      9.75 o
  -8  10   2       94.89       96.43      3.87 o
  -7  10   2        6.48        8.35      2.30 o
  -6  10   2       14.11       11.83      2.63 o
  -5  10   2       25.66       28.35      4.49 o
  -4  10   2       96.65       87.60      4.79 o
  -3  10   2      146.61      127.92      6.31 o
  -2  10   2      160.01      161.24      6.78 o
  -1  10   2        2.27        5.92      2.52 o
   0  10   2      215.38      204.55      7.69 o
   1  10   2        7.56        9.19      8.38 o
   2  10   2        1.00        1.06      2.11 o
   3  10   2        0.73        2.38      2.59 o
   4  10   2       35.06       35.10      5.64 o
   5  10   2       29.35       31.84      6.40 o
   6  10   2        0.35       -4.35      4.35 o
   7  10   2       14.36       15.23      5.03 o
 -10  11   2        1.07       -5.60      5.60 o
  -9  11   2       20.11       21.52      4.95 o
  -8  11   2       43.31       51.80     10.13 o
  -7  11   2       26.80       31.19      3.21 o
  -6  11   2       78.62      104.91     16.22 o
  -5  11   2        1.82       -4.20      4.20 o
  -4  11   2        3.16        3.00      3.73 o
  -3  11   2        0.89        5.21      3.01 o
  -2  11   2        1.95        0.70      3.20 o
  -1  11   2        3.35        3.46      3.12 o
   0  11   2        1.81        4.05      3.03 o
   1  11   2       48.35       58.71      5.06 o
   2  11   2        3.73       -2.82      6.93 o
   3  11   2       34.94       30.70      3.14 o
   4  11   2       78.87       78.45      8.07 o
   5  11   2        0.00        3.05      4.87 o
   6  11   2       46.48       48.44      6.86 o
  -9  12   2        8.32       12.09      8.30 o
  -8  12   2       19.57       21.28      6.25 o
  -7  12   2      294.83      356.02     15.51 o
  -6  12   2        3.90        1.65      4.04 o
  -5  12   2       40.00       33.24      5.64 o
  -4  12   2        4.50        7.87      3.55 o
  -3  12   2        4.59        8.23      5.05 o
  -2  12   2       19.41       11.84     12.26 o
  -1  12   2      158.62      174.67     10.51 o
   0  12   2       87.61       94.89      7.01 o
   1  12   2       73.13       77.33     10.51 o
   2  12   2      129.21      123.61      8.61 o
   3  12   2       51.20       36.99      7.77 o
   4  12   2       10.35        2.59      7.16 o
   5  12   2        0.14       -1.68      7.62 o
  -8  13   2       93.93      103.76      8.89 o
  -7  13   2        6.15       18.10      6.46 o
  -6  13   2       30.60       37.86     13.86 o
  -5  13   2        8.53       14.70      6.25 o
  -4  13   2       78.51       92.11      9.06 o
  -3  13   2       20.06       26.05      5.92 o
  -2  13   2        4.59        7.20      4.25 o
  -1  13   2        9.95       11.41      4.49 o
   0  13   2        5.34        8.45     16.00 o
   1  13   2       57.65       63.08      5.59 o
   2  13   2        6.81       -5.68      5.68 o
   3  13   2       40.62       36.26      6.86 o
  -5  14   2        4.27       -0.62      7.69 o
  -4  14   2       54.93       49.18      8.30 o
  -3  14   2       42.78       35.45      6.93 o
  -2  14   2        1.79       -4.21      5.56 o
  -1  14   2        0.00       -0.74      6.08 o
   0  14   2        0.07       -0.46      9.75 o
  -1 -14   3        0.00       -1.07      7.01 o
   0 -14   3       10.82       17.02     12.49 o
   1 -14   3        3.30        0.15      4.57 o
   2 -14   3       17.62       30.69      8.61 o
   3 -14   3       19.84       15.67      4.77 o
   4 -14   3       26.03       20.87      9.29 o
   5 -14   3        2.99       11.19     10.05 o
  -3 -13   3      102.15       92.37     10.21 o
  -2 -13   3      109.40      102.91     16.22 o
  -1 -13   3       99.78      100.06     11.58 o
   0 -13   3       28.20       40.39      6.70 o
   1 -13   3       66.37       59.81      5.71 o
   2 -13   3       14.79       16.30      4.31 o
   3 -13   3       23.45       26.58      7.69 o
   4 -13   3        6.09        1.92      7.16 o
   5 -13   3        0.87       -0.66      3.13 o
   6 -13   3       11.48       11.03      4.27 o
   7 -13   3        6.48        3.20      4.11 o
   8 -13   3      157.38      204.13     16.30 o
  -5 -12   3        1.49        0.17      4.72 o
  -4 -12   3       16.17       19.04      3.46 o
  -3 -12   3       10.49       12.20      8.53 o
  -2 -12   3        0.55       -3.40      5.27 o
  -1 -12   3       85.39       89.57      7.06 o
   0 -12   3       19.15       25.73      9.44 o
   1 -12   3      177.42      182.22      8.89 o
   2 -12   3        1.59       -0.36      3.12 o
   3 -12   3        0.09       -0.68      4.57 o
   4 -12   3        7.84        7.08      3.58 o
   5 -12   3       12.35       11.30      8.84 o
   6 -12   3       33.90       33.22      4.82 o
   7 -12   3      278.26      305.38     17.37 o
   8 -12   3       19.80       15.84      3.96 o
   9 -12   3       33.21       28.64      5.33 o
  -7 -11   3        1.86        6.86      6.09 o
  -6 -11   3        4.19        5.02      3.88 o
  -5 -11   3        0.19        3.78      3.28 o
  -4 -11   3        4.52        1.72      3.24 o
  -3 -11   3        6.21        3.84      6.25 o
  -2 -11   3       15.26       18.80      3.49 o
  -1 -11   3        0.55        0.53      2.91 o
   0 -11   3       17.20       11.56      4.30 o
   1 -11   3       34.73       31.44     11.43 o
   2 -11   3       65.61       61.03      4.57 o
   3 -11   3       64.34       59.04      8.23 o
   4 -11   3       31.00       29.08      4.74 o
   5 -11   3       48.70       43.98      3.32 o
   6 -11   3      145.71      191.54      6.76 o
   7 -11   3        7.04        8.77      5.87 o
   8 -11   3       63.52       73.12      5.33 o
   9 -11   3       23.50       27.42      4.57 o
  10 -11   3        0.05        3.46      3.75 o
  -8 -10   3       17.96       13.67      5.23 o
  -7 -10   3       50.38       40.76      4.28 o
  -6 -10   3        4.45        2.23      4.65 o
  -5 -10   3       32.05       46.95      5.41 o
  -4 -10   3       35.07       39.14      4.04 o
  -3 -10   3        2.07        1.89      2.45 o
  -2 -10   3        9.46       14.22      6.55 o
  -1 -10   3      230.19      217.92      8.38 o
   0 -10   3       71.85       67.04      6.93 o
   1 -10   3      203.27      210.89     12.19 o
   2 -10   3       77.08       75.77      4.75 o
   3 -10   3       57.18       50.99      4.80 o
   4 -10   3       73.27       74.71      9.14 o
   5 -10   3       43.91       45.59      3.48 o
   6 -10   3       19.07       17.77      3.04 o
   7 -10   3        0.04        5.43      3.21 o
   8 -10   3        1.50       -1.19      7.01 o
   9 -10   3       25.55       37.63      4.11 o
  10 -10   3        4.96       -0.20      5.33 o
  11 -10   3       86.42       85.59     18.89 o
  -9  -9   3      369.87      400.24     33.74 o
  -8  -9   3       43.93       40.82     10.28 o
  -7  -9   3        0.09        1.25      2.81 o
  -6  -9   3        0.04       -1.82      6.32 o
  -5  -9   3       22.44       24.54      2.56 o
  -4  -9   3       12.24        8.65      3.43 o
  -3  -9   3        2.80        4.60      4.11 o
  -2  -9   3       17.94       17.05      2.27 o
  -1  -9   3      395.93      383.31      9.35 o
   0  -9   3      280.64      294.68      9.20 o
   1  -9   3       30.03       35.87      3.17 o
   2  -9   3        0.99       -0.91      3.12 o
   3  -9   3        5.13       -2.96      2.96 o
   4  -9   3      191.15      184.99      6.73 o
   5  -9   3       12.09       12.81      2.44 o
   6  -9   3       23.13       18.92      2.30 o
   7  -9   3       21.65       23.40      3.07 o
   8  -9   3       81.16       69.58      6.47 o
   9  -9   3      115.53      134.03      5.07 o
  10  -9   3      139.24      138.33      6.07 o
  11  -9   3        0.07        0.34      3.19 o
  12  -9   3       44.57       42.20      5.79 o
 -10  -8   3       11.97        8.84      7.77 o
  -9  -8   3        0.07       -2.78      3.34 o
  -8  -8   3       21.64       24.78      3.27 o
  -7  -8   3      290.99      286.60     11.12 o
  -6  -8   3       25.20       19.95      3.96 o
  -5  -8   3       17.17       18.06      2.21 o
  -4  -8   3       10.02        5.79      2.45 o
  -3  -8   3      118.01       99.52     11.81 o
  -2  -8   3        4.19        3.85      1.56 o
  -1  -8   3      379.06      319.31      6.52 o
   0  -8   3        3.36        6.99      2.13 o
   1  -8   3        7.17       10.14      1.83 o
   2  -8   3       15.93       18.47      4.42 o
   3  -8   3      326.84      274.51     15.69 o
   4  -8   3       53.12       53.70      3.88 o
   5  -8   3       10.23        3.55      2.29 o
   6  -8   3       57.97       56.28      2.96 o
   7  -8   3       84.18       81.14      3.41 o
   8  -8   3       11.60       10.34      4.80 o
   9  -8   3       62.73       58.67      3.97 o
  10  -8   3       87.30       93.99      4.33 o
  11  -8   3        2.28        3.29      2.86 o
  12  -8   3      116.27      135.18      9.29 o
 -11  -7   3       22.15       23.31      6.55 o
 -10  -7   3        0.81        2.55      4.61 o
  -9  -7   3       21.68       42.06     12.64 o
  -8  -7   3       12.61       16.02      5.18 o
  -7  -7   3        0.16        1.69      4.80 o
  -6  -7   3       25.17       25.94      3.18 o
  -5  -7   3       40.01       25.14      2.38 o
  -4  -7   3       32.27       25.69      2.44 o
  -3  -7   3       16.01       17.13      2.44 o
  -2  -7   3      360.24      334.95      6.67 o
  -1  -7   3      108.81      100.55      3.66 o
   0  -7   3        3.40        5.34      3.81 o
   1  -7   3        9.00        4.53      3.05 o
   2  -7   3      112.18      105.17      3.72 o
   3  -7   3       84.43       86.79      2.75 o
   4  -7   3        3.92        3.64      1.57 o
   5  -7   3      111.55      102.21      4.87 o
   6  -7   3      105.25       94.73      3.40 o
   7  -7   3      108.17      134.24      4.39 o
   8  -7   3       34.67       27.66      2.23 o
   9  -7   3        4.86        2.19      2.71 o
  10  -7   3       19.03       25.60      2.92 o
  11  -7   3       40.02       39.56      3.66 o
  12  -7   3       54.34       60.99     14.17 o
  13  -7   3       11.48       16.76      5.64 o
 -11  -6   3        1.09       -3.88      3.88 o
 -10  -6   3       17.52       15.58      4.95 o
  -9  -6   3       67.11       74.66      4.24 o
  -8  -6   3       36.66       32.91      2.99 o
  -7  -6   3      384.53      375.91      9.69 o
  -6  -6   3      408.16      388.48      9.20 o
  -5  -6   3      215.34      173.69      8.00 o
  -4  -6   3        0.02        2.97      1.62 o
  -3  -6   3      278.42      271.35      5.55 o
  -2  -6   3      201.98      181.90      4.20 o
  -1  -6   3       41.97       46.49      2.23 o
   0  -6   3        0.08       -0.53      1.75 o
   1  -6   3       22.60       24.89      3.28 o
   2  -6   3      420.37      471.89      8.08 o
   3  -6   3        1.53        0.95      1.02 o
   4  -6   3       15.85       10.10      0.99 o
   5  -6   3      110.16      111.25      2.71 o
   6  -6   3      326.09      301.47      6.04 o
   7  -6   3       64.93       60.92      4.27 o
   8  -6   3       22.69       18.60      1.93 o
   9  -6   3        5.32        7.30      1.94 o
  10  -6   3        0.26       -3.38      6.78 o
  11  -6   3       25.42       24.16      6.02 o
  12  -6   3        0.11       -3.50      3.50 o
  13  -6   3        0.08       -5.40      7.46 o
 -12  -5   3       17.83       23.92      6.09 o
 -11  -5   3        0.10        1.69      6.47 o
 -10  -5   3        0.11       -2.77      3.44 o
  -9  -5   3       38.47       36.46      3.40 o
  -8  -5   3        3.94        5.30      3.43 o
  -7  -5   3        0.15       -1.37      2.06 o
  -6  -5   3       81.87       91.29      3.27 o
  -5  -5   3        4.13        2.51      2.06 o
  -4  -5   3       62.36       60.15      2.01 o
  -3  -5   3       36.83       35.66      1.99 o
  -2  -5   3      243.57      280.88      5.49 o
  -1  -5   3      493.44      504.01      7.65 o
   0  -5   3      597.41      663.91      8.46 o
   1  -5   3      157.57      185.96      3.81 o
   2  -5   3      301.47      347.89      5.16 o
   3  -5   3      277.59      277.52      5.48 o
   4  -5   3       84.42      110.61      2.89 o
   5  -5   3      166.55      178.05      6.86 o
   6  -5   3       43.11       25.95      1.61 o
   7  -5   3       45.59       39.99      2.08 o
   8  -5   3       22.29       16.02      3.43 o
   9  -5   3        0.51       -1.57      1.57 o
  10  -5   3        1.29        5.68      2.13 o
  11  -5   3        0.98       -5.62      6.09 o
  12  -5   3        7.72       15.39      5.03 o
  13  -5   3       27.18       43.57      8.99 o
 -12  -4   3        0.69       -3.32      5.21 o
 -11  -4   3        8.55        4.97      4.57 o
 -10  -4   3       73.52       84.72      6.63 o
  -9  -4   3      126.00      136.57      9.22 o
  -8  -4   3       11.24        4.54      2.56 o
  -7  -4   3       33.00       34.76      1.57 o
  -6  -4   3       20.18       16.83      1.62 o
  -5  -4   3      407.80      400.87      7.37 o
  -4  -4   3        2.15        7.25      1.52 o
  -3  -4   3       32.89       23.31      1.34 o
  -2  -4   3        0.15        0.89      0.69 o
  -1  -4   3      702.34      770.38      9.90 o
   0  -4   3       71.84       97.20      1.72 o
   1  -4   3      782.72      856.81     14.17 o
   2  -4   3      207.70      249.29      4.65 o
   3  -4   3       19.56       26.50      2.74 o
   4  -4   3       18.81       10.95      0.99 o
   5  -4   3       90.01       85.97      1.76 o
   6  -4   3      165.62      161.79      6.78 o
   7  -4   3       80.60       77.77      5.26 o
   8  -4   3      317.18      282.62      7.62 o
   9  -4   3        3.66        5.77      1.43 o
  10  -4   3       51.85       39.67      3.12 o
  11  -4   3        0.02        2.19      5.18 o
  12  -4   3       33.91       32.03      4.27 o
  13  -4   3        4.23        5.64      9.60 o
 -13  -3   3        3.70        2.59      6.86 o
 -12  -3   3       37.08       40.59      7.62 o
 -11  -3   3        1.82        1.05      3.51 o
 -10  -3   3        0.73        0.48      2.93 o
  -9  -3   3       45.58       37.85      3.06 o
  -8  -3   3       12.06       12.96      2.21 o
  -7  -3   3        1.37        0.99      2.74 o
  -6  -3   3       41.33       40.33      1.59 o
  -5  -3   3       53.84       59.88      2.15 o
  -4  -3   3        3.21        5.39      0.91 o
  -3  -3   3       43.54       40.84      1.18 o
  -2  -3   3     1274.12     1400.37     15.40 o
  -1  -3   3      782.93      836.06      9.85 o
   0  -3   3       40.04       39.86      1.02 o
   1  -3   3       46.54       47.21      1.45 o
   2  -3   3     1475.56     1512.55     21.33 o
   3  -3   3     2264.16     2412.17     26.79 o
   4  -3   3      571.93      595.17      6.83 o
   5  -3   3      128.02      138.13      2.42 o
   6  -3   3      146.94      153.66      3.06 o
   7  -3   3      116.74       90.46      2.30 o
   8  -3   3       27.42       18.90      2.97 o
   9  -3   3      168.48      154.92      4.95 o
  10  -3   3      110.19       94.64      5.71 o
  11  -3   3       36.84       34.54      3.58 o
  12  -3   3        9.01        7.69      3.23 o
  13  -3   3        3.49       -2.44      6.25 o
 -13  -2   3       65.88       63.07      6.55 o
 -12  -2   3       75.27       76.35      7.85 o
 -11  -2   3      169.43      187.89      8.27 o
 -10  -2   3       19.75       17.45      2.45 o
  -9  -2   3       96.45       78.38      3.41 o
  -8  -2   3      104.21       87.48      8.07 o
  -7  -2   3      117.13      114.76      3.54 o
  -6  -2   3      249.25      225.83      4.27 o
  -5  -2   3        0.07        1.55      0.56 o
  -4  -2   3       12.60       11.81      1.60 o
  -3  -2   3       31.81       36.33      1.68 o
  -2  -2   3        5.41        7.39      0.65 o
  -1  -2   3       22.42       27.79      0.91 o
   0  -2   3       15.85       16.83      0.65 o
   1  -2   3     1118.92     1101.16     13.45 o
   2  -2   3     1505.03     1594.24     16.91 o
   3  -2   3      152.24      180.33      2.30 o
   4  -2   3       30.70       24.89      0.73 o
   5  -2   3        3.03        5.54      0.51 o
   6  -2   3       99.46       85.37      1.49 o
   7  -2   3       11.45        5.59      0.84 o
   8  -2   3      313.83      292.08      5.27 o
   9  -2   3        6.65       11.35      3.20 o
  10  -2   3      169.04      184.90      6.84 o
  11  -2   3       66.77       70.47      4.42 o
  12  -2   3       18.99       14.81      3.17 o
  13  -2   3        1.01        2.44      6.25 o
 -13  -1   3       45.78       50.46     13.56 o
 -12  -1   3      176.90      193.38     12.11 o
 -11  -1   3        0.97       -0.03      3.18 o
 -10  -1   3       40.62       34.70      3.07 o
  -9  -1   3       90.98       90.74      3.99 o
  -8  -1   3      113.71      105.22      7.62 o
  -7  -1   3      184.25      175.96      7.16 o
  -6  -1   3      158.57      159.55      2.84 o
  -5  -1   3     1082.75     1160.48     14.81 o
  -4  -1   3       20.39       24.17      0.97 o
  -3  -1   3     1351.80     1462.49     16.21 o
  -2  -1   3      365.79      354.82      6.02 o
  -1  -1   3     3378.71     3257.03     32.19 o
   0  -1   3      500.52      499.66      5.53 o
   1  -1   3    15218.62    14540.64    331.21 o
   2  -1   3      829.21      819.72     19.27 o
   3  -1   3      838.60      880.77     36.87 o
   4  -1   3       60.09       66.99      4.80 o
   5  -1   3      381.21      433.23      5.31 o
   6  -1   3       30.06       32.31      0.95 o
   7  -1   3      246.18      239.89      3.93 o
   8  -1   3       35.88       31.22      1.13 o
   9  -1   3      350.77      356.88     17.06 o
  10  -1   3      206.76      203.99      9.44 o
  11  -1   3      351.31      389.60     25.75 o
  12  -1   3       74.36       93.84      8.99 o
  13  -1   3       29.67       31.23      9.90 o
 -13   0   3       74.25       79.84      7.58 o
 -12   0   3       62.53       67.90      5.97 o
 -11   0   3        0.07        0.37      2.41 o
 -10   0   3      141.87      138.58      5.21 o
  -9   0   3      180.34      173.86      5.04 o
  -8   0   3      180.67      165.93      3.62 o
  -7   0   3        7.44        6.96      0.99 o
  -6   0   3       23.35       31.92      1.21 o
  -5   0   3        0.09        1.07      0.59 o
  -4   0   3      471.03      553.37      6.31 o
  -3   0   3      339.47      329.58      3.86 o
  -2   0   3       18.23       19.63      0.61 o
  -1   0   3      648.55      649.66     11.50 o
   0   0   3     4823.88     4802.92     44.22 o
   1   0   3      549.81      552.39      7.85 o
   2   0   3      507.97      504.08     17.44 o
   3   0   3        2.76        2.33      0.30 o
   4   0   3      531.68      594.24      9.60 o
   5   0   3       62.09       67.46      1.68 o
   6   0   3       35.78       44.11      1.08 o
   7   0   3        8.57        7.01      0.86 o
   8   0   3        3.64        2.71      0.91 o
   9   0   3        1.35        3.64      2.97 o
  10   0   3      193.53      193.34      6.95 o
  11   0   3       80.14       82.26      9.75 o
  12   0   3       20.43       12.80      7.77 o
  13   0   3       18.96       42.65     10.82 o
 -14   1   3        4.73        4.87      6.86 o
 -13   1   3       16.78       15.99      4.80 o
 -12   1   3        0.62        3.61      3.50 o
 -11   1   3       40.65       38.04      4.34 o
 -10   1   3       26.16       23.51      2.85 o
  -9   1   3      109.23      107.42      5.56 o
  -8   1   3      240.35      244.52      5.10 o
  -7   1   3        4.40        4.03      0.68 o
  -6   1   3       26.28       30.70      0.92 o
  -5   1   3      463.63      535.29      7.85 o
  -4   1   3      315.02      351.82      4.35 o
  -3   1   3       31.42       31.07      1.60 o
  -2   1   3      236.65      260.79      3.71 o
  -1   1   3    15348.28    15136.01    297.36 o
   0   1   3        1.75        3.91      0.48 o
   1   1   3     6332.33     5995.13    114.56 o
   2   1   3        1.77        4.53      0.84 o
   3   1   3      158.19      166.37      2.56 o
   4   1   3      289.91      325.16      4.64 o
   5   1   3        0.14        1.60      0.54 o
   6   1   3      186.62      187.20      2.96 o
   7   1   3      287.17      284.72      5.64 o
   8   1   3       43.08       39.01      1.72 o
   9   1   3        0.46        1.48      1.94 o
  10   1   3        2.07        0.19      2.26 o
  11   1   3        8.73       13.99      2.92 o
  12   1   3      217.72      264.76     17.06 o
  13   1   3        6.55       -7.77      9.75 o
 -14   2   3       10.49       11.43      7.31 o
 -13   2   3        7.51        3.18      3.85 o
 -12   2   3       85.24       83.22      9.90 o
 -11   2   3       63.39       69.09      4.08 o
 -10   2   3       13.57       11.43      2.67 o
  -9   2   3      286.10      310.95      7.81 o
  -8   2   3       78.75       80.19      1.94 o
  -7   2   3        7.19        7.56      0.84 o
  -6   2   3      338.15      399.81      6.86 o
  -5   2   3        6.59        7.14      1.68 o
  -4   2   3      647.94      758.03      8.89 o
  -3   2   3       65.99       80.78      1.90 o
  -2   2   3     1643.11     1760.27     22.90 o
  -1   2   3      340.92      356.35      7.77 o
   0   2   3      260.50      264.85      4.08 o
   1   2   3      470.06      471.50      6.39 o
   2   2   3      325.53      365.07      4.68 o
   3   2   3      437.48      491.95      8.00 o
   4   2   3        3.02        3.07      0.54 o
   5   2   3       56.09       45.63      1.18 o
   6   2   3        4.76        4.21      0.91 o
   7   2   3      195.06      176.08      3.62 o
   8   2   3       18.00       16.77      1.68 o
   9   2   3      117.14      109.63      4.01 o
  10   2   3       28.87       29.76      4.27 o
  11   2   3       12.38        9.19      3.23 o
  12   2   3       38.34       47.07     10.66 o
 -14   3   3       45.92       37.63      7.01 o
 -13   3   3        7.50        8.52      4.47 o
 -12   3   3       17.13       18.41      7.77 o
 -11   3   3       50.73       48.00      3.62 o
 -10   3   3       63.73       55.80      3.46 o
  -9   3   3        0.41       -0.93      1.93 o
  -8   3   3       19.40       17.90      1.21 o
  -7   3   3      287.09      290.03      5.16 o
  -6   3   3        0.52        1.87      0.85 o
  -5   3   3      177.30      196.15      8.61 o
  -4   3   3      698.00      716.52      8.75 o
  -3   3   3     2580.50     2756.84     35.30 o
  -2   3   3     1813.53     1915.90     35.19 o
  -1   3   3      748.27      782.84     27.65 o
   0   3   3       25.33       22.94      0.69 o
   1   3   3      309.31      328.62      8.00 o
   2   3   3      126.66      131.20      2.21 o
   3   3   3      351.26      320.14      8.53 o
   4   3   3        1.62        0.91      0.65 o
   5   3   3      476.18      475.56      7.28 o
   6   3   3       68.25       64.56      1.86 o
   7   3   3        1.33        3.00      1.28 o
   8   3   3        1.39        0.40      4.11 o
   9   3   3      290.18      300.69      7.87 o
  10   3   3       56.36       54.24      3.55 o
  11   3   3       51.43       42.09      9.14 o
  12   3   3       94.04      115.47     11.43 o
 -14   4   3       20.59       18.59      5.94 o
 -13   4   3        1.72       -5.86      8.91 o
 -12   4   3        0.27        2.07      3.13 o
 -11   4   3       14.15       12.30      2.53 o
 -10   4   3      206.18      184.55      6.25 o
  -9   4   3        7.52        8.88      3.12 o
  -8   4   3      465.61      449.45      7.47 o
  -7   4   3       53.85       53.81      4.04 o
  -6   4   3        0.00        0.58      0.91 o
  -5   4   3        9.25        9.10      0.94 o
  -4   4   3        3.92       -0.86      0.95 o
  -3   4   3       62.22       79.21      2.00 o
  -2   4   3       41.87       31.05      1.51 o
  -1   4   3      114.47      137.38      2.70 o
   0   4   3      328.29      365.46      6.32 o
   1   4   3      718.32      770.74     15.01 o
   2   4   3        0.37        1.02      1.60 o
   3   4   3        0.98       -0.18      0.69 o
   4   4   3      117.89      136.16      6.63 o
   5   4   3      269.68      253.71      4.53 o
   6   4   3        4.19        4.06      1.24 o
   7   4   3       10.97        9.18      1.28 o
   8   4   3       65.34       59.51      3.12 o
   9   4   3       41.09       33.60      2.82 o
  10   4   3        3.61        0.26      6.40 o
  11   4   3       47.15       42.65      9.29 o
 -13   5   3        1.50       -5.16      5.16 o
 -12   5   3       33.56       41.37     11.73 o
 -11   5   3        4.41        7.80      4.19 o
 -10   5   3       19.17       16.68      3.15 o
  -9   5   3       83.17       74.96      4.95 o
  -8   5   3        1.44        3.78      0.86 o
  -7   5   3       73.37       69.52      2.03 o
  -6   5   3        1.15        4.11      0.87 o
  -5   5   3      154.17      157.78      3.50 o
  -4   5   3      120.24      151.15      3.89 o
  -3   5   3      270.97      282.14      7.46 o
  -2   5   3      429.20      474.34      8.35 o
  -1   5   3      172.19      206.46      4.21 o
   0   5   3      165.14      171.53      3.25 o
   1   5   3        0.00       -0.55      0.76 o
   2   5   3       22.75       24.53      1.13 o
   3   5   3      300.82      305.18      5.27 o
   4   5   3      201.25      183.73     10.82 o
   5   5   3        4.87        4.24      1.37 o
   6   5   3        7.92        6.07      1.76 o
   7   5   3       32.48       26.85      1.83 o
   8   5   3      304.58      320.54      8.14 o
   9   5   3       91.42       90.81      7.69 o
  10   5   3       33.98       38.22      5.48 o
  11   5   3        9.52        3.05      6.40 o
 -13   6   3       41.18       35.66      6.93 o
 -12   6   3       17.79       17.04      4.61 o
 -11   6   3       62.94       65.61      5.41 o
 -10   6   3       41.56       39.15      5.87 o
  -9   6   3        0.85        0.27      1.89 o
  -8   6   3       12.81       11.43      1.83 o
  -7   6   3       84.50       81.38      3.35 o
  -6   6   3      285.70      265.45      7.16 o
  -5   6   3       12.86       17.34      1.54 o
  -4   6   3      468.61      460.35     11.85 o
  -3   6   3        0.49       -0.42      1.90 o
  -2   6   3       16.63       13.78      2.67 o
  -1   6   3       48.26       45.48      1.98 o
   0   6   3       12.02       13.90      1.21 o
   1   6   3       48.81       59.84      2.29 o
   2   6   3       24.94       26.89      1.83 o
   3   6   3      314.00      318.59      6.45 o
   4   6   3       51.52       46.99      2.13 o
   5   6   3       97.59       94.44      3.49 o
   6   6   3       32.68       28.82      2.08 o
   7   6   3       11.16       11.94      2.30 o
   8   6   3       20.14       31.49      3.35 o
   9   6   3        0.17        4.99      2.76 o
  10   6   3       33.84       42.15     10.28 o
 -13   7   3        4.48       -1.22      4.78 o
 -12   7   3        4.79        7.37     15.31 o
 -11   7   3       55.72       61.50      4.06 o
 -10   7   3       34.89       40.17      6.70 o
  -9   7   3        1.51        1.15      1.71 o
  -8   7   3       78.15       71.33      5.03 o
  -7   7   3       37.36       51.87      2.10 o
  -6   7   3        0.44       -0.31      1.21 o
  -5   7   3       23.24       19.43      1.68 o
  -4   7   3       18.49       10.55      2.04 o
  -3   7   3       73.45       57.59      2.97 o
  -2   7   3        7.64       17.18      4.80 o
  -1   7   3       28.23       37.82      2.23 o
   0   7   3      445.32      442.56      9.62 o
   1   7   3        3.08        2.25      1.34 o
   2   7   3      521.41      535.99      9.64 o
   3   7   3      104.45       84.68      3.66 o
   4   7   3        4.11        6.57      1.98 o
   5   7   3       51.20       41.58      5.03 o
   6   7   3      243.05      260.45      9.31 o
   7   7   3       42.98       40.18      2.98 o
   8   7   3      425.64      453.95     11.60 o
   9   7   3        0.02       -0.88      2.70 o
  10   7   3        0.35       -3.84      3.84 o
 -12   8   3      198.17      241.35     11.29 o
 -11   8   3      157.97      186.64      7.81 o
 -10   8   3        0.72        1.96      3.20 o
  -9   8   3       30.23       28.64      3.02 o
  -8   8   3        2.64        5.21      4.27 o
  -7   8   3       50.77       47.93      2.52 o
  -6   8   3       23.95       22.50      1.93 o
  -5   8   3       30.34       34.30      5.18 o
  -4   8   3        0.92        1.07      2.05 o
  -3   8   3      773.39      769.22     15.16 o
  -2   8   3       61.77       63.96      3.66 o
  -1   8   3       73.67       62.22      3.28 o
   0   8   3       49.34       55.56      3.00 o
   1   8   3       88.73       75.07      5.94 o
   2   8   3        0.48        0.49      1.84 o
   3   8   3        9.61        9.75      1.89 o
   4   8   3       52.80       43.21      5.18 o
   5   8   3       19.07       21.40      4.04 o
   6   8   3        0.39        4.12      2.99 o
   7   8   3      133.41      149.66      9.98 o
   8   8   3        6.85       14.77     12.26 o
   9   8   3       36.88       30.57      4.82 o
 -12   9   3       79.68       84.00      6.78 o
 -11   9   3        6.76        4.20      3.58 o
 -10   9   3      122.64      108.31      8.15 o
  -9   9   3      107.55      131.03      9.52 o
  -8   9   3      209.72      200.29     12.26 o
  -7   9   3       37.09       38.31      2.67 o
  -6   9   3        0.55        0.47      1.49 o
  -5   9   3        7.07        8.24      2.75 o
  -4   9   3       83.03       93.80      4.96 o
  -3   9   3       37.27       31.64      6.55 o
  -2   9   3       72.57       75.02      4.36 o
  -1   9   3      177.69      175.57      7.27 o
   0   9   3      148.66      173.30      6.56 o
   1   9   3        1.47       -1.29      2.15 o
   2   9   3       53.31       58.31      6.09 o
   3   9   3       26.16       21.66      4.11 o
   4   9   3      267.59      269.87      9.14 o
   5   9   3        1.48        1.79      2.67 o
   6   9   3       53.95       63.67      4.57 o
   7   9   3        6.13        5.88      4.95 o
   8   9   3       51.32       51.56      5.79 o
 -11  10   3       67.88       70.55      6.55 o
 -10  10   3       13.86        5.54      9.29 o
  -9  10   3      185.75      211.04      9.37 o
  -8  10   3      150.93      152.39     12.11 o
  -7  10   3        5.57        5.60      2.15 o
  -6  10   3        0.03        0.23      1.62 o
  -5  10   3        2.28       -0.06      4.19 o
  -4  10   3       26.27       25.57      3.44 o
  -3  10   3       32.71       32.24      4.34 o
  -2  10   3       10.16        8.68      5.41 o
  -1  10   3      331.17      337.68     11.24 o
   0  10   3        4.81        5.40      2.73 o
   1  10   3      217.72      214.10     21.25 o
   2  10   3       10.16       14.30      2.50 o
   3  10   3       38.43       39.79      3.73 o
   4  10   3       21.30       17.49      3.29 o
   5  10   3       49.18       54.24      4.31 o
   6  10   3       89.67       92.01      8.84 o
   7  10   3        7.72        5.64      6.09 o
 -10  11   3        2.45        4.49      5.92 o
  -9  11   3        2.92        1.80      3.82 o
  -8  11   3       34.02       33.27      6.18 o
  -7  11   3        7.33        9.61     10.89 o
  -6  11   3       23.37       29.27      5.71 o
  -5  11   3        0.27        2.39      3.33 o
  -4  11   3        2.56        1.92      3.39 o
  -3  11   3        2.64        2.53      3.05 o
  -2  11   3        6.49        5.48      3.01 o
  -1  11   3       15.64       17.42      4.80 o
   0  11   3      246.05      301.02     12.64 o
   1  11   3        9.95       11.76      3.27 o
   2  11   3        2.21        5.56      4.42 o
   3  11   3        0.05       -6.09      6.09 o
   4  11   3      127.66      113.04     10.36 o
   5  11   3       23.34       32.91      7.62 o
   6  11   3        0.43        6.86      6.70 o
  -9  12   3       52.98       54.79     10.59 o
  -8  12   3       24.21       28.30      5.03 o
  -7  12   3      130.86      144.70     23.69 o
  -6  12   3       24.57       19.16      6.32 o
  -5  12   3       11.10       14.79      8.00 o
  -4  12   3       11.60       11.87      3.98 o
  -3  12   3       16.90       17.75      4.15 o
  -2  12   3       20.82       21.78      6.17 o
  -1  12   3        0.00       -2.38      3.58 o
   0  12   3       15.10       19.71      4.04 o
   1  12   3       34.26       43.57      5.82 o
   2  12   3        2.63        6.48      3.55 o
   3  12   3        8.41       11.43      7.31 o
   4  12   3        0.27        4.27      5.18 o
  -7  13   3       51.69       38.08      7.20 o
  -6  13   3      114.73      105.71     10.82 o
  -5  13   3      272.25      303.98     13.78 o
  -4  13   3        3.30        5.28      4.12 o
  -3  13   3        0.06        6.96      4.15 o
  -2  13   3       10.74        6.54      7.01 o
  -1  13   3        5.90        4.62      5.71 o
   0  13   3       45.52       54.94      6.78 o
   1  13   3       19.67       13.74     11.58 o
   2  13   3        0.06       -1.07      5.03 o
  -4  14   3       87.61       90.28      7.96 o
  -3  14   3       16.93       14.43     16.83 o
  -2  14   3        0.05       -4.46      4.46 o
  -1  14   3        0.48       10.82      7.16 o
   0 -14   4        8.21        1.20      6.24 o
   1 -14   4       20.54       19.23      5.01 o
   2 -14   4       19.71       33.18      6.99 o
   3 -14   4        8.14        3.54      4.95 o
   4 -14   4       18.43       19.75      5.00 o
   5 -14   4        9.88       11.73      4.68 o
  -3 -13   4        1.06        0.16      4.08 o
  -2 -13   4       28.67       40.86      8.00 o
  -1 -13   4       14.35       14.05      5.98 o
   0 -13   4       11.07       10.86      5.60 o
   1 -13   4       10.78       10.24      3.95 o
   2 -13   4       51.14       52.23      6.41 o
   3 -13   4        0.53        3.04      3.98 o
   4 -13   4       76.38       88.47      7.42 o
   5 -13   4        3.02        2.63      6.55 o
   6 -13   4       95.82      111.97     18.74 o
   7 -13   4       43.39       46.77      6.55 o
  -5 -12   4       11.98       12.91      4.10 o
  -4 -12   4       15.06       11.82      3.58 o
  -3 -12   4        0.52        3.38      5.37 o
  -2 -12   4      130.35      135.23      9.14 o
  -1 -12   4       57.80       67.44      9.06 o
   0 -12   4        1.21        7.28      3.55 o
   1 -12   4       55.04       68.86     14.40 o
   2 -12   4        0.59        2.06      3.92 o
   3 -12   4        6.67        4.48      3.50 o
   4 -12   4        4.27       14.59      4.99 o
   5 -12   4        2.29        0.94      2.78 o
   6 -12   4       40.90       43.25      6.09 o
   7 -12   4      123.41      150.21      8.07 o
   8 -12   4       26.43       31.53      5.33 o
   9 -12   4        0.27       -3.20      5.03 o
  -6 -11   4       26.53       30.91      4.06 o
  -5 -11   4        8.66        9.27      3.66 o
  -4 -11   4       46.41       50.09      4.66 o
  -3 -11   4       97.43       98.36      4.70 o
  -2 -11   4        0.01        2.36      3.23 o
  -1 -11   4        1.73        0.45      2.75 o
   0 -11   4      179.91      181.91     15.23 o
   1 -11   4       17.35       16.35      6.63 o
   2 -11   4        0.01        2.18      3.41 o
   3 -11   4       12.37       15.56      4.46 o
   4 -11   4        1.04       -1.50      3.35 o
   5 -11   4       28.54       16.77      3.73 o
   6 -11   4        7.56       12.67      3.58 o
   7 -11   4        2.65        1.68      2.78 o
   8 -11   4       18.97       21.18      4.27 o
   9 -11   4       25.68       25.44      4.72 o
  10 -11   4        0.50       10.07      5.33 o
  -8 -10   4       27.60       39.76      8.07 o
  -7 -10   4       76.41       88.54      5.74 o
  -6 -10   4        0.71       -0.87      2.73 o
  -5 -10   4       68.28       75.95      5.18 o
  -4 -10   4        1.47        0.99      2.48 o
  -3 -10   4       75.28       75.18      4.42 o
  -2 -10   4        0.80        2.11      2.47 o
  -1 -10   4       66.68       57.82      4.90 o
   0 -10   4        0.94        4.17      4.11 o
   1 -10   4       14.42       13.18      2.91 o
   2 -10   4      185.26      186.22      8.15 o
   3 -10   4       32.98       23.30      4.65 o
   4 -10   4        0.18       -2.13      2.52 o
   5 -10   4        0.71       -1.11      5.79 o
   6 -10   4        5.66        7.61      2.78 o
   7 -10   4       33.98       36.38      3.64 o
   8 -10   4       24.78       18.28      4.11 o
   9 -10   4       93.89       98.87      5.79 o
  10 -10   4       55.34       46.35      6.93 o
  11 -10   4       13.90        3.89      8.91 o
  -9  -9   4       34.20       40.14      8.23 o
  -8  -9   4       50.80       53.22      4.31 o
  -7  -9   4        2.17        1.13      5.64 o
  -6  -9   4       54.21       41.03      3.96 o
  -5  -9   4       27.69       35.74      3.40 o
  -4  -9   4      199.17      185.64      6.36 o
  -3  -9   4        8.73        9.67      2.25 o
  -2  -9   4      420.12      387.61      9.37 o
  -1  -9   4       23.47       22.65      2.51 o
   0  -9   4      509.70      493.07     10.89 o
   1  -9   4      180.36      173.52     12.03 o
   2  -9   4      164.06      181.11      9.22 o
   3  -9   4        0.50        1.22      7.77 o
   4  -9   4       63.80       71.80      5.03 o
   5  -9   4        4.03        2.88      1.86 o
   6  -9   4        0.87        1.71      3.05 o
   7  -9   4        0.16       -0.08      3.35 o
   8  -9   4      184.57      193.77      8.38 o
   9  -9   4      347.20      386.18     13.25 o
  10  -9   4        0.18       -1.94      4.72 o
  11  -9   4       22.95       22.89      3.45 o
  12  -9   4       16.98       15.54      6.40 o
 -10  -8   4      144.95      130.55     12.95 o
  -9  -8   4        0.01       -0.55      4.35 o
  -8  -8   4       11.01        9.34      3.00 o
  -7  -8   4      158.18      160.45      7.54 o
  -6  -8   4        5.93        4.18      3.43 o
  -5  -8   4       99.15       93.99      4.23 o
  -4  -8   4        5.55        4.27      2.05 o
  -3  -8   4        4.21        3.18      2.82 o
  -2  -8   4       54.08       47.23      3.43 o
  -1  -8   4       34.37       37.05      4.57 o
   0  -8   4       58.17       57.34      3.35 o
   1  -8   4      442.46      395.50      8.84 o
   2  -8   4      177.32      156.07      4.56 o
   3  -8   4      571.19      576.90     30.16 o
   4  -8   4        4.22        4.24      2.69 o
   5  -8   4       46.14       46.58      5.56 o
   6  -8   4      122.81      110.60      4.13 o
   7  -8   4       12.19        8.41      2.49 o
   8  -8   4      113.20      106.03      5.33 o
   9  -8   4        9.02       10.14      4.27 o
  10  -8   4       15.46       23.54      7.54 o
  11  -8   4      140.37      154.40      6.62 o
  12  -8   4       54.40       54.89      7.62 o
 -10  -7   4      176.14      190.23     10.66 o
  -9  -7   4       20.19       19.74      7.01 o
  -8  -7   4      335.75      363.36     10.45 o
  -7  -7   4       55.15       45.85      3.46 o
  -6  -7   4       76.55       73.18      3.60 o
  -5  -7   4        2.50        3.85      1.67 o
  -4  -7   4       20.47       13.13      1.88 o
  -3  -7   4      285.24      249.07     11.12 o
  -2  -7   4      714.01      652.83     11.96 o
  -1  -7   4      526.92      481.00     19.58 o
   0  -7   4      385.30      360.29      7.66 o
   1  -7   4       20.04       20.36      2.28 o
   2  -7   4        0.00        2.40      2.13 o
   3  -7   4       37.87       31.08      5.03 o
   4  -7   4       38.33       24.66      1.98 o
   5  -7   4       57.96       65.43      2.53 o
   6  -7   4      763.65      735.55     28.26 o
   7  -7   4       34.93       26.98      2.42 o
   8  -7   4        0.60        0.08      4.42 o
   9  -7   4        8.35        4.76      5.18 o
  10  -7   4       69.19       81.57      7.08 o
  11  -7   4       30.80       44.06      4.49 o
  12  -7   4       17.89       11.32      3.27 o
 -11  -6   4      125.65      152.08     20.34 o
 -10  -6   4        1.32       13.02      4.74 o
  -9  -6   4      108.51      104.91      5.33 o
  -8  -6   4       14.64       18.89      3.43 o
  -7  -6   4       56.16       44.85      2.64 o
  -6  -6   4        0.66        0.62      2.08 o
  -5  -6   4       12.77       14.68      2.51 o
  -4  -6   4       73.41       78.14      2.56 o
  -3  -6   4       66.52       67.04      2.73 o
  -2  -6   4      310.24      291.35      6.19 o
  -1  -6   4       52.46       58.50      2.36 o
   0  -6   4       12.81       10.08      1.50 o
   1  -6   4       83.18       70.78      3.66 o
   2  -6   4        0.36        0.62      1.06 o
   3  -6   4        1.99       -0.36      0.95 o
   4  -6   4      165.11      173.59      6.93 o
   5  -6   4      492.99      467.59     12.19 o
   6  -6   4      216.05      206.39      3.91 o
   7  -6   4       51.28       40.21      3.05 o
   8  -6   4        8.99       11.12      3.43 o
   9  -6   4        3.60        5.09      2.01 o
  10  -6   4        0.60        1.71      2.16 o
  11  -6   4       17.95       19.91      2.67 o
  12  -6   4      221.26      234.93     13.86 o
 -12  -5   4        0.02        0.15      5.48 o
 -11  -5   4       61.76       61.31      6.30 o
 -10  -5   4        0.37       -1.00      2.67 o
  -9  -5   4       17.48       15.08      3.18 o
  -8  -5   4       59.74       66.78      6.17 o
  -7  -5   4        3.32        1.39      1.52 o
  -6  -5   4      265.25      252.53      6.02 o
  -5  -5   4      134.62      118.64      3.71 o
  -4  -5   4      246.74      236.39      5.28 o
  -3  -5   4       10.55        6.49      1.39 o
  -2  -5   4      210.28      182.14      4.20 o
  -1  -5   4      301.33      299.05     13.71 o
   0  -5   4      122.15      114.32      2.59 o
   1  -5   4      232.33      250.20      8.68 o
   2  -5   4      452.67      466.30      9.14 o
   3  -5   4      132.05      147.58      4.34 o
   4  -5   4      227.72      242.71      3.99 o
   5  -5   4       82.49      116.56      2.34 o
   6  -5   4      145.47      136.03      3.96 o
   7  -5   4        1.08       -1.13      1.13 o
   8  -5   4       80.09       74.33      4.95 o
   9  -5   4       16.50       10.46      2.74 o
  10  -5   4       14.11       13.22      2.41 o
  11  -5   4        0.67       -0.88      3.28 o
  12  -5   4        0.26       -2.19      2.86 o
  13  -5   4       69.25       59.56     12.34 o
 -12  -4   4       15.27       12.61      5.33 o
 -11  -4   4       62.48       69.59     12.34 o
 -10  -4   4       50.66       52.92      4.31 o
  -9  -4   4       18.00       20.09      4.34 o
  -8  -4   4       42.86       36.12      3.35 o
  -7  -4   4       38.42       30.75      1.75 o
  -6  -4   4       65.83       67.81      2.69 o
  -5  -4   4       19.06       13.99      3.35 o
  -4  -4   4       21.68       24.49      1.77 o
  -3  -4   4       64.83       61.26      2.10 o
  -2  -4   4        0.12       -0.08      1.22 o
  -1  -4   4      278.31      323.07      4.80 o
   0  -4   4      276.61      307.62      4.04 o
   1  -4   4      164.61      165.18      3.05 o
   2  -4   4      299.44      308.60      7.08 o
   3  -4   4       84.52       86.72      1.71 o
   4  -4   4      116.69      134.18      3.50 o
   5  -4   4        9.84       10.95      1.07 o
   6  -4   4       72.49       62.85      1.62 o
   7  -4   4      115.77       96.79      2.41 o
   8  -4   4      239.97      242.25      5.20 o
   9  -4   4       51.37       43.21      3.28 o
  10  -4   4       32.71       28.91      2.67 o
  11  -4   4        5.56        7.77      2.00 o
  12  -4   4        1.06       12.95      6.40 o
  13  -4   4       31.43       28.33      8.23 o
 -13  -3   4        4.45        2.29      5.03 o
 -12  -3   4        0.58       -3.72      4.49 o
 -11  -3   4       74.72       72.87     12.64 o
 -10  -3   4        0.64        3.42      3.22 o
  -9  -3   4      121.70      124.48      4.18 o
  -8  -3   4      115.81       88.97      5.41 o
  -7  -3   4      290.56      267.66      5.87 o
  -6  -3   4      205.68      213.63      4.05 o
  -5  -3   4       14.19        7.92      1.45 o
  -4  -3   4        0.69        8.79      1.45 o
  -3  -3   4       34.14       50.06      1.34 o
  -2  -3   4       13.23       17.07      1.83 o
  -1  -3   4      199.06      224.18      3.07 o
   0  -3   4        1.21        3.57      0.61 o
   1  -3   4     3999.41     4222.04     45.66 o
   2  -3   4      140.39      128.01      5.87 o
   3  -3   4     1504.99     1625.63     16.80 o
   4  -3   4       13.34       11.58      0.65 o
   5  -3   4      183.56      189.78      3.12 o
   6  -3   4       20.26       17.77      0.91 o
   7  -3   4      431.95      452.07      7.16 o
   8  -3   4      288.83      239.83      5.08 o
   9  -3   4       21.75       27.00      2.59 o
  10  -3   4       59.39       54.62      6.55 o
  11  -3   4        5.22        4.45      2.70 o
  12  -3   4        0.15       10.36      8.23 o
  13  -3   4        0.28        4.72      8.99 o
 -13  -2   4       80.06       75.17      6.55 o
 -12  -2   4        8.39        6.85      4.45 o
 -11  -2   4       40.76       37.79      3.51 o
 -10  -2   4       60.28       58.71      3.70 o
  -9  -2   4       53.95       57.64      2.78 o
  -8  -2   4       43.98       39.05      3.28 o
  -7  -2   4      595.24      586.42     10.97 o
  -6  -2   4      256.36      249.53      5.28 o
  -5  -2   4        1.16        3.13      1.35 o
  -4  -2   4       10.43        8.96      1.37 o
  -3  -2   4      535.00      606.47      7.32 o
  -2  -2   4      173.74      212.01      2.96 o
  -1  -2   4      269.87      261.88      3.66 o
   0  -2   4       66.11       58.69      1.52 o
   1  -2   4     1162.10     1191.53     12.47 o
   2  -2   4      324.85      363.86      4.25 o
   3  -2   4        8.80        9.84      0.51 o
   4  -2   4      136.66      143.62      2.21 o
   5  -2   4       16.17       15.18      1.98 o
   6  -2   4       38.80       41.80      1.29 o
   7  -2   4        1.49        1.45      0.59 o
   8  -2   4       87.55       72.04      3.50 o
   9  -2   4       35.57       32.72      2.35 o
  10  -2   4       73.30       65.05      3.65 o
  11  -2   4       17.39       14.87      6.63 o
  12  -2   4      295.80      349.77     21.48 o
  13  -2   4        3.46       -5.64      6.40 o
 -13  -1   4       20.16       22.61      4.92 o
 -12  -1   4       11.34        3.86      4.09 o
 -11  -1   4       11.74       12.39      2.70 o
 -10  -1   4       98.68       80.14      4.28 o
  -9  -1   4      435.52      413.61      8.35 o
  -8  -1   4      331.54      305.57     10.89 o
  -7  -1   4     1413.16     1410.77     18.59 o
  -6  -1   4       13.58       14.02      1.29 o
  -5  -1   4      380.18      357.78      5.86 o
  -4  -1   4      540.18      588.38      7.16 o
  -3  -1   4        5.53       12.65      0.75 o
  -2  -1   4      163.68      174.60      2.30 o
  -1  -1   4     3165.93     3130.30     30.63 o
   0  -1   4      236.33      254.09      3.88 o
   1  -1   4     1752.51     1868.68     21.48 o
   2  -1   4       93.14       96.50      3.81 o
   3  -1   4     3131.99     3291.25     88.05 o
   4  -1   4      115.64      117.47      1.61 o
   5  -1   4     1476.61     1543.59     16.93 o
   6  -1   4        5.24        5.20      0.65 o
   7  -1   4      289.20      265.96      3.86 o
   8  -1   4        2.58        2.65      0.69 o
   9  -1   4       11.75       11.02      2.08 o
  10  -1   4        0.35        3.71      2.00 o
  11  -1   4        0.26       -7.01      7.01 o
  12  -1   4       51.14       63.53     10.51 o
  13  -1   4       11.87       11.12      7.01 o
 -13   0   4       84.96       94.48      7.92 o
 -12   0   4       72.99       71.70      5.33 o
 -11   0   4        4.05        3.48      2.81 o
 -10   0   4       69.21       61.56      2.89 o
  -9   0   4      260.17      261.19      6.09 o
  -8   0   4        8.16       11.75      1.37 o
  -7   0   4       79.31       71.19      1.86 o
  -6   0   4       12.47       10.02      2.59 o
  -5   0   4       57.11       58.48      5.94 o
  -4   0   4      531.49      583.40     12.11 o
  -3   0   4       26.65       29.91      0.73 o
  -2   0   4       42.84       36.67      0.91 o
  -1   0   4      174.71      170.23      2.12 o
   0   0   4     1727.89     1778.72     16.58 o
   1   0   4      443.52      436.20     14.70 o
   2   0   4     1114.72     1085.17     46.31 o
   3   0   4        0.16       -0.45      1.14 o
   4   0   4      260.94      265.71      6.93 o
   5   0   4       86.76       89.05      1.50 o
   6   0   4      254.87      219.06      3.66 o
   7   0   4       88.03       80.44      2.67 o
   8   0   4       53.28       50.95      2.01 o
   9   0   4        5.92        5.86      1.72 o
  10   0   4       44.78       43.09      3.50 o
  11   0   4       31.65       40.22      7.31 o
  12   0   4        1.00       12.95      8.38 o
  13   0   4       22.96       10.21      7.31 o
 -13   1   4        0.14        0.66      3.46 o
 -12   1   4      127.92      144.00      7.42 o
 -11   1   4      173.57      177.22      8.91 o
 -10   1   4      594.78      599.54     13.86 o
  -9   1   4      288.76      298.91     11.58 o
  -8   1   4       77.39       78.39      3.05 o
  -7   1   4      154.21      153.12      4.80 o
  -6   1   4       35.11       38.60      1.08 o
  -5   1   4      435.37      489.58      6.03 o
  -4   1   4      116.92      139.12      2.51 o
  -3   1   4     4197.23     4544.43     48.93 o
  -2   1   4      242.00      238.74      3.33 o
  -1   1   4     1611.39     1727.43     17.40 o
   0   1   4       12.98       19.76      1.22 o
   1   1   4     1614.90     1593.45     20.26 o
   2   1   4      654.67      643.72     16.00 o
   3   1   4     2493.43     2675.35     33.21 o
   4   1   4      730.38      785.59      9.52 o
   5   1   4       94.25       76.49      1.51 o
   6   1   4       26.14       23.05      1.68 o
   7   1   4       28.41       39.20      2.51 o
   8   1   4       26.35       26.10      2.06 o
   9   1   4       25.73       17.72      2.11 o
  10   1   4       68.35       60.73      3.72 o
  11   1   4        1.11       -0.61      5.03 o
  12   1   4        0.00       -8.23      8.23 o
 -14   2   4       11.04       11.73      5.79 o
 -13   2   4       26.03       28.90      5.49 o
 -12   2   4       69.71       68.50     12.34 o
 -11   2   4        3.06        3.92      2.41 o
 -10   2   4       12.71       17.63      4.04 o
  -9   2   4        1.88        3.05      1.29 o
  -8   2   4      536.49      509.09      7.77 o
  -7   2   4        4.85        0.28      0.80 o
  -6   2   4      123.21      109.59      4.49 o
  -5   2   4        7.58       11.31      1.14 o
  -4   2   4      178.96      192.58      3.03 o
  -3   2   4      185.66      198.45      2.88 o
  -2   2   4      797.56      843.96      9.29 o
  -1   2   4     1483.13     1537.78     20.37 o
   0   2   4      927.31      888.60     10.62 o
   1   2   4      151.25      171.92      2.67 o
   2   2   4      406.02      472.37      6.50 o
   3   2   4       11.11       14.23      0.59 o
   4   2   4        0.02        1.07      0.76 o
   5   2   4        0.15        1.75      0.54 o
   6   2   4      579.82      572.44     15.61 o
   7   2   4       97.98       91.88      2.34 o
   8   2   4       63.79       66.01      7.24 o
   9   2   4        0.45       -1.34      1.47 o
  10   2   4       17.31       16.71      2.40 o
  11   2   4       31.38       29.86      6.70 o
  12   2   4       13.67       12.34      6.40 o
 -14   3   4        4.21       -5.79      5.79 o
 -13   3   4       40.62       29.93      9.14 o
 -12   3   4        1.33       -0.09      7.77 o
 -11   3   4        0.11       -2.18      2.73 o
 -10   3   4        7.25       13.24      3.12 o
  -9   3   4      170.22      182.40      5.48 o
  -8   3   4       36.08       26.41      2.44 o
  -7   3   4       85.43       61.43      2.45 o
  -6   3   4       60.08       68.64      2.36 o
  -5   3   4      344.76      383.81      6.30 o
  -4   3   4       24.79       22.75      0.92 o
  -3   3   4     1517.17     1618.29     23.38 o
  -2   3   4       35.40       46.84      1.29 o
  -1   3   4     2811.13     3092.48     46.02 o
   0   3   4      192.10      216.17      3.90 o
   1   3   4     2409.49     2629.84     32.15 o
   2   3   4      622.34      685.72      8.39 o
   3   3   4     1486.59     1604.85     38.54 o
   4   3   4       92.68      120.29      2.89 o
   5   3   4      323.93      291.69      4.88 o
   6   3   4      211.19      202.23      7.85 o
   7   3   4      400.10      364.26      7.22 o
   8   3   4        9.10        5.63      1.84 o
   9   3   4        1.25        1.04      2.74 o
  10   3   4       69.91       72.61      3.85 o
  11   3   4        5.28       -4.72      7.77 o
  12   3   4        5.52       -0.15      8.99 o
 -13   4   4        5.89        2.29      4.27 o
 -12   4   4        0.56       -1.14      2.79 o
 -11   4   4        0.54        1.97      3.43 o
 -10   4   4       13.50        7.81      2.27 o
  -9   4   4       12.90        6.28      2.35 o
  -8   4   4      362.34      337.66     12.80 o
  -7   4   4      187.47      185.62      3.72 o
  -6   4   4       68.32       78.54      2.44 o
  -5   4   4       89.39       82.73      2.00 o
  -4   4   4       53.32       74.65      2.15 o
  -3   4   4      134.65      158.18     14.70 o
  -2   4   4        8.08        7.30      0.74 o
  -1   4   4      539.75      593.31      9.19 o
   0   4   4      114.45      124.47      2.62 o
   1   4   4       19.56       25.78      1.60 o
   2   4   4        0.11        1.15      0.99 o
   3   4   4        1.10        1.69      2.21 o
   4   4   4      670.85      721.80     10.89 o
   5   4   4      109.97      103.36      3.20 o
   6   4   4        9.75       11.80      1.45 o
   7   4   4       26.76       27.12      2.44 o
   8   4   4       23.46       19.73      2.33 o
   9   4   4       28.61       31.59      2.93 o
  10   4   4       20.73       18.94      4.65 o
  11   4   4       63.86       88.81     10.05 o
 -13   5   4       45.08       33.52      5.65 o
 -12   5   4       22.41       24.48      4.28 o
 -11   5   4        8.50        7.17      2.65 o
 -10   5   4        4.35        0.58      5.64 o
  -9   5   4        2.74        2.03      3.73 o
  -8   5   4      115.59      117.50      3.05 o
  -7   5   4        1.71        6.51      1.04 o
  -6   5   4      319.72      301.69      5.20 o
  -5   5   4      140.44      180.22      4.34 o
  -4   5   4      128.49      136.14      6.86 o
  -3   5   4        5.28       11.22      2.13 o
  -2   5   4      363.18      342.78      7.31 o
  -1   5   4     1150.64     1239.48     19.10 o
   0   5   4      670.20      709.92     12.04 o
   1   5   4       58.33       50.03      1.45 o
   2   5   4        1.14        1.37      0.86 o
   3   5   4      200.04      174.31      3.49 o
   4   5   4      446.29      400.34      8.53 o
   5   5   4       15.66       18.70      1.79 o
   6   5   4       20.51       12.89      1.67 o
   7   5   4        1.61        5.26      2.08 o
   8   5   4        9.59        7.25      2.36 o
   9   5   4        1.32        1.46      2.55 o
  10   5   4       51.73       57.43      8.23 o
  11   5   4      123.14      136.95     14.02 o
 -13   6   4       65.27       65.73      9.67 o
 -12   6   4       48.56       49.78      4.39 o
 -11   6   4        2.72        3.98      7.31 o
 -10   6   4        4.39       -0.57      2.84 o
  -9   6   4        1.65        2.86      1.80 o
  -8   6   4        1.87        1.66      1.06 o
  -7   6   4       24.34       19.71      1.33 o
  -6   6   4      331.15      311.70      7.31 o
  -5   6   4      581.43      570.26     10.27 o
  -4   6   4      117.65      101.27      5.94 o
  -3   6   4       22.77       16.57      3.50 o
  -2   6   4        6.09        8.08      2.06 o
  -1   6   4       44.76       46.73      2.03 o
   0   6   4       92.93       89.29      2.68 o
   1   6   4        6.82        2.24      0.84 o
   2   6   4      267.38      268.75      4.76 o
   3   6   4      521.11      540.82      8.75 o
   4   6   4      114.10      118.96      3.69 o
   5   6   4        8.87        3.10      1.45 o
   6   6   4        0.68        2.87      3.28 o
   7   6   4      111.66      120.56      6.25 o
   8   6   4       12.56       10.93      2.37 o
   9   6   4       71.14       67.10      4.57 o
  10   6   4       33.03       42.81      7.16 o
 -13   7   4       78.06       85.31     10.05 o
 -12   7   4       25.11       35.32      6.11 o
 -11   7   4       26.37       26.56      6.55 o
 -10   7   4       14.73       15.42      2.70 o
  -9   7   4       11.74        9.34      2.67 o
  -8   7   4        5.56        3.52      3.50 o
  -7   7   4       47.96       38.84      1.91 o
  -6   7   4      734.85      690.11     11.85 o
  -5   7   4        7.01        8.98      3.73 o
  -4   7   4      153.74      135.82      3.56 o
  -3   7   4      125.58      129.15      4.87 o
  -2   7   4      155.47      190.84      4.96 o
  -1   7   4      239.18      226.57      5.49 o
   0   7   4      108.68      104.71      3.60 o
   1   7   4       70.98       87.00      3.96 o
   2   7   4       13.55        6.72      3.20 o
   3   7   4      449.39      412.96      9.07 o
   4   7   4      139.76      116.74      3.83 o
   5   7   4        1.16        1.81      2.00 o
   6   7   4        8.48        8.84      2.96 o
   7   7   4        1.21        1.87      3.28 o
   8   7   4       93.16      116.11      4.94 o
   9   7   4        4.56        5.16      2.81 o
 -12   8   4      119.21      132.74     23.76 o
 -11   8   4       33.08       34.56      7.46 o
 -10   8   4       18.78       18.51      7.16 o
  -9   8   4        4.63        9.45      3.05 o
  -8   8   4       66.49       65.19      6.09 o
  -7   8   4        3.49        1.18      1.32 o
  -6   8   4       12.53        9.60      1.62 o
  -5   8   4        0.06       -1.49      2.03 o
  -4   8   4      167.16      186.16      6.41 o
  -3   8   4       98.90       97.82      6.55 o
  -2   8   4       47.23       41.58      3.28 o
  -1   8   4      129.49      108.74      5.22 o
   0   8   4        1.17        4.39      2.75 o
   1   8   4       33.24       35.46      3.20 o
   2   8   4        0.53        1.91      1.84 o
   3   8   4       47.09       51.75      2.84 o
   4   8   4        8.63        8.21      1.83 o
   5   8   4      124.02      121.87      5.29 o
   6   8   4       72.33       72.61      4.47 o
   7   8   4      145.62      142.89      5.30 o
   8   8   4        6.14        5.27      3.12 o
   9   8   4        9.70       17.98      5.03 o
 -12   9   4       21.16       19.35      7.01 o
 -11   9   4       17.22       18.63      4.72 o
 -10   9   4        1.30        1.99      3.16 o
  -9   9   4      288.21      338.73     23.84 o
  -8   9   4       69.12       95.20      4.64 o
  -7   9   4       10.18       11.14      2.08 o
  -6   9   4        0.51        0.20      1.46 o
  -5   9   4       63.89       64.89      4.95 o
  -4   9   4        1.11        1.28      3.05 o
  -3   9   4        2.46        5.35      2.45 o
  -2   9   4        0.03        0.73      2.42 o
  -1   9   4       48.72       50.42      4.52 o
   0   9   4       22.76       23.12      7.69 o
   1   9   4        8.16       10.10      3.28 o
   2   9   4       31.19       25.41      2.89 o
   3   9   4       25.15       25.60      2.53 o
   4   9   4       32.70       26.72      4.72 o
   5   9   4        3.33        2.89      3.27 o
   6   9   4       23.64       28.45      5.10 o
   7   9   4        2.43       -1.68      3.35 o
   8   9   4        1.69        5.18      5.48 o
 -11  10   4        7.06        8.21      6.03 o
 -10  10   4      104.51      115.61      9.40 o
  -9  10   4       24.47       35.58     11.73 o
  -8  10   4       57.14       58.03      6.03 o
  -7  10   4        3.47        3.82      3.28 o
  -6  10   4        6.62        4.21      2.38 o
  -5  10   4       11.42       10.00      4.40 o
  -4  10   4        2.53        4.66      2.84 o
  -3  10   4      177.96      153.56      9.14 o
  -2  10   4       82.48       81.30      6.40 o
  -1  10   4      351.57      374.17     27.42 o
   0  10   4       53.56       50.44      4.04 o
   1  10   4       51.25       49.08      3.98 o
   2  10   4       56.47       62.61      4.25 o
   3  10   4        3.11       -1.37      2.59 o
   4  10   4       32.78       25.75      6.09 o
   5  10   4        7.65        4.87      5.94 o
   6  10   4       49.66       53.01      6.40 o
   7  10   4        8.93       12.95      4.87 o
 -10  11   4        0.13        0.28      4.15 o
  -9  11   4        5.12        1.27      4.15 o
  -8  11   4       19.43       15.40      6.02 o
  -7  11   4        4.65        7.41      5.27 o
  -6  11   4       51.45       49.12      5.96 o
  -5  11   4       19.22       24.04      5.71 o
  -4  11   4        0.28        0.37      4.46 o
  -3  11   4       36.83       40.78      8.61 o
  -2  11   4      219.26      215.68     12.80 o
  -1  11   4      254.50      273.92     13.56 o
   0  11   4       73.81       59.54      4.49 o
   1  11   4       38.10       39.28      5.17 o
   2  11   4        1.38       -0.58      3.17 o
   3  11   4        1.21        0.15      4.57 o
   4  11   4       10.43       11.58      5.18 o
   5  11   4       95.92       81.35      9.14 o
   6  11   4       43.21       37.02      8.23 o
  -9  12   4       54.32       50.85      7.59 o
  -8  12   4        0.01        4.78      4.36 o
  -7  12   4       63.16       78.77      8.15 o
  -6  12   4       12.00        9.98      3.99 o
  -5  12   4       53.21       49.79      5.18 o
  -4  12   4       10.94       10.93      5.49 o
  -3  12   4        4.35       10.04      3.92 o
  -2  12   4       41.59       45.11      4.79 o
  -1  12   4      253.43      226.09     24.37 o
   0  12   4       10.18       16.53      4.90 o
   1  12   4       27.62       33.97      6.93 o
   2  12   4       75.77       57.74      8.99 o
   3  12   4       80.12       72.21      9.29 o
   4  12   4       72.80       70.69      8.84 o
  -7  13   4       36.88       30.37      7.08 o
  -6  13   4       11.67        8.93      4.35 o
  -5  13   4       62.01       64.68      6.14 o
  -4  13   4       19.32       32.50      9.22 o
  -3  13   4        3.97        4.11      7.24 o
  -2  13   4        0.33        2.06      4.09 o
  -1  13   4        0.20       -4.04      4.04 o
   0  13   4       15.61       23.46      4.74 o
   1  13   4        2.23       11.27      6.25 o
   2  13   4        0.04       -7.77      7.77 o
   0 -14   5        1.44        1.52      9.60 o
   1 -14   5        0.29       -0.73      4.25 o
   2 -14   5       10.61        7.28      4.46 o
   3 -14   5        7.97       18.49      6.30 o
   4 -14   5        1.86        6.24      4.51 o
  -3 -13   5       36.90       36.15      5.33 o
  -2 -13   5       26.49       15.72      6.46 o
  -1 -13   5       38.45       33.44     13.33 o
   0 -13   5        0.00        3.40      3.88 o
   1 -13   5       24.70       26.16      4.46 o
   2 -13   5       10.54       13.03      4.71 o
   3 -13   5       20.81       31.07      6.47 o
   4 -13   5        4.14        1.83      4.12 o
   5 -13   5      170.60      176.74      9.83 o
   6 -13   5       12.13        4.42      3.96 o
   7 -13   5        2.57       -3.66      7.16 o
  -5 -12   5        7.22        4.11      4.18 o
  -4 -12   5        5.33        1.92      3.04 o
  -3 -12   5        9.24       11.66      5.05 o
  -2 -12   5       88.10       94.03      6.41 o
  -1 -12   5       78.09       59.57      6.55 o
   0 -12   5       42.23       47.47     11.43 o
   1 -12   5       49.17       45.24      8.53 o
   2 -12   5        1.28        3.28      3.23 o
   3 -12   5       20.64       23.01      7.24 o
   4 -12   5        2.71        3.86      4.19 o
   5 -12   5       82.50       91.23     10.89 o
   6 -12   5        0.01       -1.16      2.81 o
   7 -12   5      133.33      149.44      8.38 o
   8 -12   5        0.81        1.98      4.42 o
   9 -12   5       41.13       37.93      6.70 o
  -6 -11   5      120.02      107.33      9.22 o
  -5 -11   5        7.84        4.63      3.94 o
  -4 -11   5       16.02       17.75      4.67 o
  -3 -11   5       61.72       59.26      6.70 o
  -2 -11   5        7.83        4.13      3.36 o
  -1 -11   5       31.39       26.74      8.30 o
   0 -11   5      116.59      119.74      6.79 o
   1 -11   5       46.72       52.01      5.38 o
   2 -11   5       26.71       23.03      3.33 o
   3 -11   5        0.86        0.97      8.00 o
   4 -11   5        0.07        0.49      2.89 o
   5 -11   5       42.69       37.74      4.17 o
   6 -11   5       42.26       40.74      3.89 o
   7 -11   5       15.01       18.59      4.42 o
   8 -11   5       34.66       37.17      4.57 o
   9 -11   5       14.25       11.43      5.03 o
  10 -11   5       90.15       98.87     10.21 o
  -8 -10   5       45.10       60.63     10.05 o
  -7 -10   5       69.23       87.08      5.63 o
  -6 -10   5       66.77       81.31      5.15 o
  -5 -10   5        1.20        1.55      3.57 o
  -4 -10   5       25.00       21.82      4.02 o
  -3 -10   5        0.82        1.58      4.27 o
  -2 -10   5        1.46       -1.38      2.30 o
  -1 -10   5       68.71       64.86      3.52 o
   0 -10   5      198.89      189.71      6.17 o
   1 -10   5      234.64      234.40     10.05 o
   2 -10   5       57.61       50.26      3.93 o
   3 -10   5      207.38      182.26      7.77 o
   4 -10   5        3.59        1.18      2.62 o
   5 -10   5        8.71        1.93      2.53 o
   6 -10   5        2.40        7.58      3.00 o
   7 -10   5        3.68        3.66      3.50 o
   8 -10   5       74.65       66.57      5.79 o
   9 -10   5      344.98      383.74     15.23 o
  10 -10   5       38.60       34.59      6.25 o
  11 -10   5       72.33       65.66      7.46 o
  -9  -9   5        3.02        9.75      5.79 o
  -8  -9   5       54.46       46.04      4.87 o
  -7  -9   5       94.64      101.85      6.03 o
  -6  -9   5       81.45       83.44      4.61 o
  -5  -9   5       16.16       11.09      2.64 o
  -4  -9   5       74.78       82.94      3.87 o
  -3  -9   5        7.66        7.06      1.93 o
  -2  -9   5      324.06      310.18      7.20 o
  -1  -9   5       21.06       18.62      4.19 o
   0  -9   5      238.14      252.12      7.10 o
   1  -9   5      201.94      217.55      8.15 o
   2  -9   5        6.65        5.32      2.42 o
   3  -9   5       34.10       24.39      2.51 o
   4  -9   5        0.00        0.54      1.39 o
   5  -9   5       38.07       35.92      5.56 o
   6  -9   5        1.30        1.17      1.86 o
   7  -9   5        3.39        6.62      2.08 o
   8  -9   5        2.41        0.00      3.35 o
   9  -9   5      134.00      130.55      6.55 o
  10  -9   5       22.57       19.09      3.91 o
  11  -9   5       37.95       46.01     10.82 o
 -10  -8   5        0.00        1.07      5.18 o
  -9  -8   5       15.87       13.65      3.52 o
  -8  -8   5      203.13      224.82      8.03 o
  -7  -8   5      243.49      280.58      8.39 o
  -6  -8   5       50.40       51.24      3.54 o
  -5  -8   5       46.24       51.06      3.81 o
  -4  -8   5       18.68       15.61      1.83 o
  -3  -8   5        3.93       -1.50      1.88 o
  -2  -8   5       46.54       43.25      3.50 o
  -1  -8   5       68.19       56.45      2.91 o
   0  -8   5       79.72       79.89      3.57 o
   1  -8   5       18.44       13.51      1.94 o
   2  -8   5       38.39       29.57      2.34 o
   3  -8   5      288.69      261.38      9.75 o
   4  -8   5      102.91      103.42      3.39 o
   5  -8   5        0.87       -1.52      1.62 o
   6  -8   5       26.43       21.89      2.12 o
   7  -8   5       29.92       19.16      2.27 o
   8  -8   5       41.72       42.35      3.50 o
   9  -8   5       16.60       16.45      3.66 o
  10  -8   5        9.44        2.71      2.81 o
  11  -8   5       17.60       27.78      6.93 o
 -10  -7   5       35.19       40.72      7.31 o
  -9  -7   5       32.39       34.01      4.17 o
  -8  -7   5        2.64        2.25      4.11 o
  -7  -7   5        7.43        6.76      4.27 o
  -6  -7   5       10.13        4.87      4.57 o
  -5  -7   5       11.54        6.15      1.77 o
  -4  -7   5        5.42       -0.13      2.01 o
  -3  -7   5      176.50      160.19      4.47 o
  -2  -7   5      551.99      531.04      9.86 o
  -1  -7   5        1.12        1.52      2.29 o
   0  -7   5      295.79      284.09      7.23 o
   1  -7   5      145.56      130.47      3.94 o
   2  -7   5      212.07      236.45     11.73 o
   3  -7   5      151.53      143.51      6.25 o
   4  -7   5      133.43      120.43      4.80 o
   5  -7   5      165.48      152.88      8.23 o
   6  -7   5        4.42        0.62      1.29 o
   7  -7   5       15.82       10.42      2.51 o
   8  -7   5        0.12        3.05      2.44 o
   9  -7   5       38.65       39.72      2.84 o
  10  -7   5        5.90       10.40      4.42 o
  11  -7   5       23.12       30.46      7.77 o
  12  -7   5       59.66       51.16      7.54 o
 -11  -6   5       21.01       36.41      8.53 o
 -10  -6   5       33.86       39.33      9.60 o
  -9  -6   5      130.60      142.08      6.55 o
  -8  -6   5       18.72       11.04      2.74 o
  -7  -6   5       36.83       45.57      2.69 o
  -6  -6   5       73.72       78.53      3.55 o
  -5  -6   5      426.20      387.95      7.92 o
  -4  -6   5        0.15        0.86      1.97 o
  -3  -6   5      330.71      346.57      6.86 o
  -2  -6   5      172.88      160.47     11.27 o
  -1  -6   5       50.50       45.75      2.10 o
   0  -6   5      160.44      158.36      4.26 o
   1  -6   5       98.31       91.14      3.00 o
   2  -6   5       14.02       20.40      1.56 o
   3  -6   5       23.02       15.06      1.13 o
   4  -6   5      416.27      366.18      8.61 o
   5  -6   5      275.09      236.14      3.99 o
   6  -6   5      745.45      708.77     11.65 o
   7  -6   5       90.28       78.57     10.21 o
   8  -6   5        0.49       -3.47     24.68 o
   9  -6   5        5.97        7.68      2.51 o
  10  -6   5       32.35       34.31      3.19 o
  11  -6   5        2.55        2.32      2.60 o
  12  -6   5       68.21       75.41      7.42 o
 -12  -5   5       39.80       21.18      6.55 o
 -11  -5   5       67.74       62.17      6.68 o
 -10  -5   5      110.84      109.77     14.85 o
  -9  -5   5        4.29        0.82      2.16 o
  -8  -5   5      115.58      105.78      8.38 o
  -7  -5   5        7.83        6.09      2.05 o
  -6  -5   5       59.72       62.30      3.43 o
  -5  -5   5       60.10       60.74      5.79 o
  -4  -5   5      287.82      249.20      5.55 o
  -3  -5   5      115.64      124.88      4.65 o
  -2  -5   5      102.71       98.42      2.69 o
  -1  -5   5       19.71       27.24      2.51 o
   0  -5   5      804.37      800.72     16.91 o
   1  -5   5      864.80      907.03     27.57 o
   2  -5   5      231.02      219.84      3.97 o
   3  -5   5       92.73       90.13      2.00 o
   4  -5   5      314.20      306.27      9.90 o
   5  -5   5     1723.84     1744.02     27.50 o
   6  -5   5       30.61       27.06      1.24 o
   7  -5   5       95.73       86.12      2.30 o
   8  -5   5       34.20       37.30      2.49 o
   9  -5   5       88.95       97.96      3.98 o
  10  -5   5        6.99        7.37      2.29 o
  11  -5   5        0.01        1.86      2.33 o
  12  -5   5      106.20      148.25      8.85 o
 -12  -4   5        9.07        2.06      4.19 o
 -11  -4   5       13.56       24.60     12.87 o
 -10  -4   5        0.48        1.29      2.53 o
  -9  -4   5        4.96        7.83      2.08 o
  -8  -4   5        1.37        2.27      2.21 o
  -7  -4   5      108.59      102.85      3.81 o
  -6  -4   5      136.64      124.62      4.72 o
  -5  -4   5      226.34      200.67      9.52 o
  -4  -4   5      131.08      141.29      5.94 o
  -3  -4   5       35.58       37.58      1.99 o
  -2  -4   5       21.44       16.70      1.22 o
  -1  -4   5      306.00      320.92      5.26 o
   0  -4   5      136.90      143.87      2.49 o
   1  -4   5      274.10      293.39      4.29 o
   2  -4   5       58.23       56.42      1.68 o
   3  -4   5      106.10      120.61      2.12 o
   4  -4   5      171.33      200.50      3.29 o
   5  -4   5      220.92      173.05      4.04 o
   6  -4   5        3.27       -0.04      0.80 o
   7  -4   5       55.98       56.19      1.56 o
   8  -4   5      339.85      346.28      8.01 o
   9  -4   5        3.52        4.95      1.87 o
  10  -4   5        1.77        0.67      1.83 o
  11  -4   5        1.14        7.42      3.80 o
  12  -4   5       16.10       13.56      8.84 o
 -12  -3   5       31.25       30.86      7.62 o
 -11  -3   5        4.83        0.98      2.67 o
 -10  -3   5       10.54       13.04      2.89 o
  -9  -3   5       92.51       95.04      3.60 o
  -8  -3   5        2.91       -0.19      2.04 o
  -7  -3   5        0.26       -1.75      1.75 o
  -6  -3   5        2.75        7.06      2.04 o
  -5  -3   5      375.37      398.53     11.81 o
  -4  -3   5       42.49       46.73      4.27 o
  -3  -3   5     1766.74     1784.48     51.03 o
  -2  -3   5      927.07      992.30     18.05 o
  -1  -3   5     2465.75     2658.07     26.43 o
   0  -3   5      231.91      247.99      3.23 o
   1  -3   5       33.11       33.52      0.86 o
   2  -3   5       31.75       38.85      1.08 o
   3  -3   5      330.47      365.53      7.39 o
   4  -3   5      115.69      127.23      2.82 o
   5  -3   5       48.81       57.09      4.42 o
   6  -3   5        1.52        1.86      1.14 o
   7  -3   5        3.26        6.52      2.13 o
   8  -3   5        0.15        0.71      1.25 o
   9  -3   5       14.87       12.07      3.66 o
  10  -3   5       66.96       63.57      5.48 o
  11  -3   5       35.63       37.28      4.12 o
  12  -3   5       62.04       70.53      9.14 o
  13  -3   5        8.17       -7.31      7.31 o
 -13  -2   5        0.95       12.64      7.92 o
 -12  -2   5        0.75        3.49      8.68 o
 -11  -2   5        7.32        3.12      2.60 o
 -10  -2   5        1.66        2.13      1.94 o
  -9  -2   5       21.29       18.36      4.87 o
  -8  -2   5       10.20       12.57      3.20 o
  -7  -2   5       65.60       53.07      2.73 o
  -6  -2   5        3.69        6.01      1.77 o
  -5  -2   5      117.28      102.85      5.48 o
  -4  -2   5       88.81       76.17      2.30 o
  -3  -2   5        0.10       -0.53      0.53 o
  -2  -2   5      491.56      557.94      6.31 o
  -1  -2   5      725.46      752.63      8.26 o
   0  -2   5      337.84      329.58      4.21 o
   1  -2   5        0.73        2.89      0.99 o
   2  -2   5        1.64        3.05      0.91 o
   3  -2   5      655.61      679.54      8.33 o
   4  -2   5      322.68      311.91      4.61 o
   5  -2   5       16.69       16.63      1.98 o
   6  -2   5      113.78      125.61      2.51 o
   7  -2   5        2.42        1.94      1.14 o
   8  -2   5        0.14        1.70      0.84 o
   9  -2   5        0.06        1.80      1.60 o
  10  -2   5      369.83      374.38     12.49 o
  11  -2   5      197.08      202.00     11.73 o
  12  -2   5       18.28       16.91      7.31 o
  13  -2   5        0.01       -7.01      7.01 o
 -13  -1   5        2.93       -1.90     10.21 o
 -12  -1   5       49.26       43.85     15.61 o
 -11  -1   5        5.19        7.67      2.71 o
 -10  -1   5       22.46       22.89      3.28 o
  -9  -1   5      146.80      135.37      4.25 o
  -8  -1   5       28.80       27.55      2.36 o
  -7  -1   5      228.40      238.12      4.90 o
  -6  -1   5      149.71      160.33      5.87 o
  -5  -1   5        9.82       13.36      1.46 o
  -4  -1   5      624.75      687.21      9.15 o
  -3  -1   5     2384.38     2586.52     27.68 o
  -2  -1   5      494.25      494.58      5.83 o
  -1  -1   5      826.60      758.53      7.86 o
   0  -1   5      121.80      111.99      1.56 o
   1  -1   5       67.63       97.12      1.40 o
   2  -1   5      267.41      272.08      5.33 o
   3  -1   5      599.25      661.62     35.27 o
   4  -1   5      233.72      231.16      5.23 o
   5  -1   5       63.06       71.86      2.25 o
   6  -1   5       18.70       15.40      0.46 o
   7  -1   5      289.34      237.07      3.37 o
   8  -1   5       12.48       10.23      0.80 o
   9  -1   5        0.70        2.22      6.09 o
  10  -1   5      250.65      248.62     12.64 o
  11  -1   5        2.32        0.76      5.48 o
  12  -1   5        4.58       -3.96      5.79 o
  13  -1   5        5.37       -9.44      9.44 o
 -13   0   5        1.26        9.04      4.94 o
 -12   0   5       37.90       36.18      3.62 o
 -11   0   5       78.13       75.12      4.57 o
 -10   0   5       51.45       47.06      2.64 o
  -9   0   5        8.27        4.88      2.01 o
  -8   0   5        6.13        2.94      1.34 o
  -7   0   5       28.08       25.10      1.38 o
  -6   0   5      216.34      203.31      3.58 o
  -5   0   5       76.91       83.80      2.67 o
  -4   0   5      226.12      237.98      3.43 o
  -3   0   5       12.63       13.30      0.91 o
  -2   0   5      839.95      838.76      8.52 o
  -1   0   5       16.33       18.38      0.62 o
   0   0   5       32.51       36.36      0.80 o
   1   0   5        2.93        1.63      0.99 o
   2   0   5        1.25        2.82      0.46 o
   3   0   5      103.65      107.45      7.46 o
   4   0   5       41.10       50.90      2.25 o
   5   0   5       13.92       20.72      3.05 o
   6   0   5        4.75        7.51      3.81 o
   7   0   5        7.67        8.10      0.46 o
   8   0   5      101.61       83.78      3.11 o
   9   0   5        0.98        0.43      0.92 o
  10   0   5      275.99      300.56     15.23 o
  11   0   5       12.43        8.68      7.77 o
  12   0   5        0.73        7.92      5.94 o
 -13   1   5        0.91       -0.69      6.25 o
 -12   1   5       31.60       28.85      3.62 o
 -11   1   5      247.44      240.18     10.51 o
 -10   1   5      141.63      142.74      5.47 o
  -9   1   5      354.52      369.28     10.36 o
  -8   1   5        2.04        1.59      1.13 o
  -7   1   5      414.04      416.40     18.43 o
  -6   1   5        1.31        1.02      0.76 o
  -5   1   5     1598.33     1723.98     40.07 o
  -4   1   5      369.30      380.25      5.06 o
  -3   1   5       45.56       53.30      1.37 o
  -2   1   5      159.14      158.27      3.12 o
  -1   1   5       16.62       34.97      0.75 o
   0   1   5       58.01       56.06      1.37 o
   1   1   5      160.97      138.04      3.20 o
   2   1   5      167.41      176.28      7.62 o
   3   1   5       50.43       59.69      0.99 o
   4   1   5        9.28       10.10      1.83 o
   5   1   5       79.28       79.38      2.21 o
   6   1   5       29.20       22.60      1.07 o
   7   1   5        6.39        3.49      0.48 o
   8   1   5       60.15       56.11      6.55 o
   9   1   5        8.46        6.32      1.45 o
  10   1   5        0.41       -5.18      6.40 o
  11   1   5       52.90       63.53      7.77 o
  12   1   5       34.11       37.78      7.92 o
 -13   2   5        0.15        0.28      3.72 o
 -12   2   5       99.06       87.54      7.01 o
 -11   2   5       57.50       59.36      4.08 o
 -10   2   5      249.82      264.58      7.61 o
  -9   2   5        2.68        2.44      1.68 o
  -8   2   5        4.20        2.54      0.87 o
  -7   2   5        0.01        0.71      0.99 o
  -6   2   5       33.79       36.05      2.36 o
  -5   2   5        2.04        3.18      0.95 o
  -4   2   5      145.78      147.50      2.75 o
  -3   2   5      749.27      809.76      9.76 o
  -2   2   5       11.27       10.73      0.53 o
  -1   2   5      266.40      283.79      3.99 o
   0   2   5       23.77       25.57      0.56 o
   1   2   5      565.98      589.64      7.61 o
   2   2   5     1134.54     1287.47     15.48 o
   3   2   5      296.80      324.59      5.41 o
   4   2   5      867.55      881.37     11.95 o
   5   2   5        1.71        1.83      1.14 o
   6   2   5      230.08      231.41      9.06 o
   7   2   5       55.50       47.96      2.51 o
   8   2   5       52.31       43.43      3.35 o
   9   2   5        5.99        4.76      1.43 o
  10   2   5        0.22        4.90      2.92 o
  11   2   5       10.90       10.51      8.38 o
  12   2   5        5.32       -6.70      9.29 o
 -13   3   5        4.96        0.87      9.37 o
 -12   3   5       10.20        7.05      3.12 o
 -11   3   5       10.50       11.96      2.62 o
 -10   3   5      103.28       98.82      4.85 o
  -9   3   5       21.06       12.38      1.68 o
  -8   3   5      174.09      150.11      4.04 o
  -7   3   5      326.13      341.29      8.15 o
  -6   3   5       55.28       51.69      2.10 o
  -5   3   5        0.30       -0.17      1.07 o
  -4   3   5      148.95      165.65      4.19 o
  -3   3   5      275.68      297.77      4.42 o
  -2   3   5      454.64      500.21      7.00 o
  -1   3   5      398.94      447.23      6.99 o
   0   3   5       42.58       49.84      1.50 o
   1   3   5       76.14       85.63      1.63 o
   2   3   5       22.86       23.42      0.84 o
   3   3   5       52.16       52.41      3.20 o
   4   3   5       67.01       73.89      3.12 o
   5   3   5      176.09      196.27      3.59 o
   6   3   5      567.10      592.10      9.37 o
   7   3   5       37.21       37.05      2.06 o
   8   3   5      145.75      154.18      4.94 o
   9   3   5        2.81        2.65      2.21 o
  10   3   5      173.13      205.12      8.34 o
  11   3   5        0.15        4.57      5.64 o
 -13   4   5       22.02       32.88      6.35 o
 -12   4   5       40.77       37.60      4.61 o
 -11   4   5       14.16       10.52      2.89 o
 -10   4   5       78.30       62.15      7.39 o
  -9   4   5       74.63       49.69      2.96 o
  -8   4   5      142.93      158.59      4.20 o
  -7   4   5        0.36        1.37      1.83 o
  -6   4   5      145.97      124.41      2.73 o
  -5   4   5      184.93      151.45      2.92 o
  -4   4   5      261.59      301.11      4.93 o
  -3   4   5       19.12       21.68      1.28 o
  -2   4   5      316.81      328.31     11.12 o
  -1   4   5       10.24       11.48      2.36 o
   0   4   5        3.99        4.76      0.99 o
   1   4   5      696.36      782.29     22.17 o
   2   4   5      462.42      490.44     26.96 o
   3   4   5      276.67      316.66      5.18 o
   4   4   5       16.37        7.58      1.22 o
   5   4   5      504.11      451.63      7.22 o
   6   4   5        0.10        0.02      1.07 o
   7   4   5       36.04       29.32      4.65 o
   8   4   5       10.05       11.21      3.66 o
   9   4   5       75.18       81.58      3.66 o
  10   4   5        5.12        3.42      6.70 o
  11   4   5       98.48      110.90     12.03 o
 -13   5   5       16.42       24.38      5.10 o
 -12   5   5        0.78       -0.71      3.50 o
 -11   5   5        2.39        0.48      3.17 o
 -10   5   5       13.47       17.90      2.85 o
  -9   5   5       16.67       15.79      2.60 o
  -8   5   5       26.82       25.53      2.01 o
  -7   5   5      176.76      161.23      3.48 o
  -6   5   5        9.29        7.20      0.92 o
  -5   5   5     1800.37     1775.92     25.44 o
  -4   5   5      327.99      321.93      7.31 o
  -3   5   5       43.87       52.61      2.01 o
  -2   5   5        0.20       -0.57      1.37 o
  -1   5   5       40.25       47.62      3.88 o
   0   5   5      151.76      164.24      3.50 o
   1   5   5       42.00       44.62      1.75 o
   2   5   5       10.45        5.54      0.91 o
   3   5   5      276.22      299.24     10.36 o
   4   5   5       70.99       86.27      3.66 o
   5   5   5      528.19      544.86     11.04 o
   6   5   5      101.37       95.17      3.58 o
   7   5   5        8.20        5.33      1.77 o
   8   5   5       53.02       60.86      5.79 o
   9   5   5       25.76       31.47      6.02 o
  10   5   5        1.36       -4.14      4.14 o
 -13   6   5       72.18       89.73     14.93 o
 -12   6   5      139.30      153.54      7.38 o
 -11   6   5        9.15        9.62      2.96 o
 -10   6   5        0.04       -0.07      3.05 o
  -9   6   5       10.11        6.64      2.28 o
  -8   6   5        1.20        0.35      1.83 o
  -7   6   5        0.76        2.03      1.23 o
  -6   6   5      638.05      625.38      9.77 o
  -5   6   5      431.87      387.04     12.72 o
  -4   6   5       15.31        9.12      1.33 o
  -3   6   5       31.46       42.51      1.60 o
  -2   6   5        9.63       13.38      3.88 o
  -1   6   5      137.38      163.64      4.80 o
   0   6   5       30.53       42.06      1.72 o
   1   6   5       45.95       53.01      1.67 o
   2   6   5      264.10      268.79      4.94 o
   3   6   5       34.20       32.80      3.43 o
   4   6   5        7.46        4.58      1.61 o
   5   6   5        0.00       -1.38      1.68 o
   6   6   5        5.98        5.06      1.80 o
   7   6   5       32.43       38.56      3.35 o
   8   6   5       13.44       14.60      2.61 o
   9   6   5        9.11        4.90      4.74 o
  10   6   5       26.52       12.34      6.09 o
 -13   7   5        0.08       -8.07      8.07 o
 -12   7   5       54.12       43.23      4.08 o
 -11   7   5        5.32        7.82      4.13 o
 -10   7   5      108.03      128.30      5.88 o
  -9   7   5       23.23       21.61      3.17 o
  -8   7   5        0.25        0.24      2.19 o
  -7   7   5       34.27       25.02      1.70 o
  -6   7   5        3.04        5.71      1.75 o
  -5   7   5      254.24      226.67      6.00 o
  -4   7   5       13.53       11.25      1.45 o
  -3   7   5        9.69       13.85      1.17 o
  -2   7   5        2.73        0.81      1.00 o
  -1   7   5      237.01      209.51      5.05 o
   0   7   5       64.12       50.13      2.17 o
   1   7   5        0.91        0.07      1.37 o
   2   7   5        2.17        0.57      1.45 o
   3   7   5       28.48       26.33      1.97 o
   4   7   5      142.21      142.41      4.22 o
   5   7   5        8.90        9.61      2.19 o
   6   7   5       73.74       75.44      4.57 o
   7   7   5      125.20      134.35      5.27 o
   8   7   5       89.37       85.42      6.32 o
   9   7   5       16.01       13.86      4.70 o
 -12   8   5       59.63       56.78      5.40 o
 -11   8   5       52.42       59.92      7.31 o
 -10   8   5        8.19       10.04      3.32 o
  -9   8   5        0.17       -2.25      2.25 o
  -8   8   5       13.52       12.13      3.14 o
  -7   8   5       61.37       54.23      2.37 o
  -6   8   5        9.79       11.08      1.82 o
  -5   8   5       17.56        9.38      1.88 o
  -4   8   5       91.01       88.33      3.58 o
  -3   8   5      503.33      547.54     14.53 o
  -2   8   5       17.78        5.06      2.21 o
  -1   8   5        0.15        2.76      2.96 o
   0   8   5        6.20       10.35      3.07 o
   1   8   5       84.17       72.99      3.90 o
   2   8   5       10.35        8.97      1.49 o
   3   8   5       12.84       10.10      2.00 o
   4   8   5       33.96       28.19      2.59 o
   5   8   5        0.03       -1.83      3.88 o
   6   8   5       94.32       92.74      5.18 o
   7   8   5       11.29       13.25      3.35 o
   8   8   5       19.05       22.24      3.35 o
 -11   9   5        1.21       -3.72      5.49 o
 -10   9   5       47.03       53.22      6.66 o
  -9   9   5       79.51       66.77      5.27 o
  -8   9   5        0.15        4.95      4.49 o
  -7   9   5       26.94       27.72      2.80 o
  -6   9   5        0.77        1.07      2.96 o
  -5   9   5       71.57       73.81      5.44 o
  -4   9   5       34.35       33.41      3.55 o
  -3   9   5       15.00        7.62      3.81 o
  -2   9   5       21.23       16.22      2.84 o
  -1   9   5       11.44        5.76      2.53 o
   0   9   5        0.03       -1.22      4.65 o
   1   9   5        9.86        8.40      3.39 o
   2   9   5        0.16       -0.50      2.21 o
   3   9   5        0.94        3.43      3.23 o
   4   9   5       10.06       10.82      4.87 o
   5   9   5       29.28       33.51      4.42 o
   6   9   5      110.26       95.97      7.92 o
   7   9   5       19.03       13.10      3.50 o
   8   9   5        0.06       -3.20      5.33 o
 -11  10   5      103.43       97.75     10.13 o
 -10  10   5       68.40       71.84     11.73 o
  -9  10   5      328.26      361.34     14.81 o
  -8  10   5        5.96        5.96      9.14 o
  -7  10   5        1.27        5.84      4.79 o
  -6  10   5       45.72       55.78      5.91 o
  -5  10   5        1.57        0.62      3.58 o
  -4  10   5        1.37       -3.93      3.93 o
  -3  10   5       41.36       45.37      4.39 o
  -2  10   5      121.57      125.66      6.62 o
  -1  10   5      101.27      103.21      5.22 o
   0  10   5       14.73       15.86      4.09 o
   1  10   5      186.66      182.54     16.83 o
   2  10   5      108.60      117.97     11.65 o
   3  10   5       18.13       11.27      5.64 o
   4  10   5        3.43       -3.96      3.96 o
   5  10   5      111.37      142.44     11.12 o
   6  10   5        3.69       -1.68      5.48 o
 -10  11   5      152.27      110.90      8.07 o
  -9  11   5       26.93       29.39      6.57 o
  -8  11   5        2.61        3.33      4.04 o
  -7  11   5       31.33       49.04     14.02 o
  -6  11   5       37.59       44.87      7.62 o
  -5  11   5        4.35       -3.34      3.34 o
  -4  11   5       20.45       18.95      4.65 o
  -3  11   5      208.93      244.26     10.55 o
  -2  11   5        0.00       -2.05      4.41 o
  -1  11   5      138.47      153.04     19.65 o
   0  11   5       27.62       29.53      3.93 o
   1  11   5       39.62       42.33      4.30 o
   2  11   5       88.18       96.13      8.84 o
   3  11   5       71.13       69.47      8.38 o
   4  11   5       57.64       52.40      6.86 o
   5  11   5       25.51       14.47      5.03 o
  -8  12   5        3.87        5.64      6.46 o
  -7  12   5       67.13       84.65     11.27 o
  -6  12   5        3.84       -2.53      3.87 o
  -5  12   5       16.48       23.41      5.76 o
  -4  12   5        0.04       -2.84      3.72 o
  -3  12   5       45.14       44.28     10.28 o
  -2  12   5      133.62      126.71      8.02 o
  -1  12   5       15.40       10.74      5.49 o
   0  12   5        1.97        0.96      7.08 o
   1  12   5        7.21        5.94      7.01 o
   2  12   5       26.13       21.78      6.09 o
   3  12   5       24.04       34.89      6.40 o
  -6  13   5       40.96       35.13      7.32 o
  -5  13   5        0.79       -0.61      6.14 o
  -4  13   5       19.58       23.75      5.22 o
  -3  13   5       94.83      112.56      9.22 o
  -2  13   5       11.56        8.92      8.30 o
  -1  13   5        9.14        2.65      8.76 o
   0  13   5        0.30       11.58      8.68 o
   1  13   5       35.95       16.60      6.86 o
   1 -14   6        0.01       -5.86      7.31 o
   2 -14   6        1.53       -3.37      4.23 o
   3 -14   6      120.22       77.39      9.75 o
  -3 -13   6        0.76       -1.03      4.58 o
  -2 -13   6        1.68       -1.79      6.19 o
  -1 -13   6        1.04       -0.76      4.93 o
   0 -13   6       53.83       56.18      5.96 o
   1 -13   6        0.67       11.47      5.48 o
   2 -13   6        0.17        0.27      3.81 o
   3 -13   6       21.98       17.53      5.41 o
   4 -13   6       24.50       27.45      9.14 o
   5 -13   6      118.61      130.86      8.84 o
   6 -13   6       46.42       31.23      6.55 o
   7 -13   6       23.70       20.11      6.25 o
  -5 -12   6        0.93        6.29      4.88 o
  -4 -12   6        6.12        7.74      3.55 o
  -3 -12   6       52.09       56.56      5.82 o
  -2 -12   6       13.67       16.62      4.35 o
  -1 -12   6       48.57       61.52      6.17 o
   0 -12   6       35.58       48.75      6.18 o
   1 -12   6      115.03      106.01      6.68 o
   2 -12   6        0.89        0.83      5.33 o
   3 -12   6        4.25       -2.06      3.34 o
   4 -12   6       21.39       20.95      4.11 o
   5 -12   6       10.36        7.16      3.90 o
   6 -12   6        1.38        0.30      4.27 o
   7 -12   6      111.88      142.44      7.77 o
   8 -12   6        8.55        7.01      4.72 o
  -6 -11   6       58.73       60.14     11.12 o
  -5 -11   6        2.94       -4.40      4.40 o
  -4 -11   6      172.82      196.86      8.64 o
  -3 -11   6        1.64        3.56      3.62 o
  -2 -11   6        4.42        2.72      5.64 o
  -1 -11   6       74.99       75.03      5.96 o
   0 -11   6      212.46      245.98     10.28 o
   1 -11   6      156.64      162.08      7.70 o
   2 -11   6       73.84       76.81     11.81 o
   3 -11   6       10.78       11.73      3.45 o
   4 -11   6        7.78        5.85      2.65 o
   5 -11   6        0.89        4.38      3.72 o
   6 -11   6       19.85       23.00      4.57 o
   7 -11   6        8.45       14.02      3.81 o
   8 -11   6       45.58       51.95      5.33 o
   9 -11   6        0.02       -3.35      3.35 o
  -7 -10   6       15.83       19.53      7.62 o
  -6 -10   6       41.89       48.90      4.57 o
  -5 -10   6       75.66       75.12     10.82 o
  -4 -10   6        6.51       14.14      3.01 o
  -3 -10   6       59.77       72.00      4.65 o
  -2 -10   6       21.34       22.18      2.84 o
  -1 -10   6       39.01       41.87      4.05 o
   0 -10   6      161.41      160.49      6.12 o
   1 -10   6      275.24      279.29     10.66 o
   2 -10   6       52.64       46.83      3.07 o
   3 -10   6       41.74       43.21      6.17 o
   4 -10   6        4.01        2.94      2.29 o
   5 -10   6        8.22        3.83      5.71 o
   6 -10   6       37.20       35.27      7.01 o
   7 -10   6        2.09        4.27      4.27 o
   8 -10   6       95.77       96.89      5.94 o
   9 -10   6        3.43        5.18      3.96 o
  10 -10   6       68.18       67.18      7.31 o
  -9  -9   6       36.12       34.28      9.14 o
  -8  -9   6        0.06        4.56      4.50 o
  -7  -9   6       30.82       38.29      4.06 o
  -6  -9   6        5.51        6.10      3.29 o
  -5  -9   6       12.64       18.40      5.18 o
  -4  -9   6      268.41      279.00      7.70 o
  -3  -9   6       47.16       42.40      3.44 o
  -2  -9   6        4.72        1.04      2.53 o
  -1  -9   6        0.05        1.54      2.47 o
   0  -9   6        6.30        2.86      2.12 o
   1  -9   6       76.69       65.28      6.55 o
   2  -9   6       14.99       15.10      2.47 o
   3  -9   6      104.45       91.29      3.85 o
   4  -9   6       21.27       27.21      2.97 o
   5  -9   6       54.48       54.76      2.62 o
   6  -9   6        3.08       -0.63      3.66 o
   7  -9   6        0.39        2.44      3.35 o
   8  -9   6        4.07        5.79      3.20 o
   9  -9   6       23.94       28.64      4.27 o
  10  -9   6       38.44       47.41      4.26 o
  11  -9   6        2.22       -4.95      4.95 o
  -9  -8   6       13.09       11.48      3.92 o
  -8  -8   6        3.22        9.37      3.37 o
  -7  -8   6        1.57        1.10      2.64 o
  -6  -8   6       33.60       42.49      3.87 o
  -5  -8   6       19.41       12.72      2.64 o
  -4  -8   6       44.58       36.51      2.64 o
  -3  -8   6       83.08       91.63      3.55 o
  -2  -8   6       32.02       31.09      2.30 o
  -1  -8   6       70.97       63.07      2.99 o
   0  -8   6        9.04        8.75      2.97 o
   1  -8   6       88.15       77.02      3.22 o
   2  -8   6        1.59       -0.81      1.67 o
   3  -8   6      398.09      407.29      9.12 o
   4  -8   6       65.81       67.26      4.34 o
   5  -8   6       55.26       41.51      2.51 o
   6  -8   6        1.15        0.12      1.34 o
   7  -8   6       23.17       15.54      2.59 o
   8  -8   6       12.42       17.21      3.05 o
   9  -8   6        6.80        1.22      3.50 o
  10  -8   6       24.78       22.45      6.40 o
  11  -8   6       21.37       16.03      3.35 o
 -10  -7   6        9.09        3.24      5.00 o
  -9  -7   6       32.07       38.90     10.05 o
  -8  -7   6      423.75      485.04     11.31 o
  -7  -7   6       20.48       22.22      3.21 o
  -6  -7   6      245.36      278.62      7.07 o
  -5  -7   6       62.81       52.99      2.96 o
  -4  -7   6      144.87      128.99      3.99 o
  -3  -7   6      253.56      234.89      5.65 o
  -2  -7   6        7.97        5.81      1.71 o
  -1  -7   6       69.05       77.02      2.69 o
   0  -7   6       10.90       14.93      2.14 o
   1  -7   6        1.63        2.00      1.89 o
   2  -7   6        8.77        4.82      1.57 o
   3  -7   6       24.37       28.25      2.74 o
   4  -7   6        4.84        2.85      3.66 o
   5  -7   6        0.55        0.19      1.29 o
   6  -7   6       31.93       30.83      1.98 o
   7  -7   6       73.38       70.38      4.27 o
   8  -7   6       21.96       23.16      2.89 o
   9  -7   6       16.64       21.53      4.80 o
  10  -7   6        0.24       -2.41      2.80 o
  11  -7   6        0.04        5.74      5.01 o
  12  -7   6        4.85        6.95      5.64 o
 -11  -6   6        2.27        3.85      5.98 o
 -10  -6   6       64.09       58.80      5.26 o
  -9  -6   6       19.09       17.09      4.27 o
  -8  -6   6       36.40       47.30      3.07 o
  -7  -6   6       24.47       21.73      4.57 o
  -6  -6   6       14.62       16.56      6.17 o
  -5  -6   6        2.13        3.13      1.99 o
  -4  -6   6        4.88        7.23      1.67 o
  -3  -6   6      583.83      570.62     10.44 o
  -2  -6   6       91.96       95.11      3.23 o
  -1  -6   6       43.42       32.70      4.95 o
   0  -6   6        0.04       -1.86      1.86 o
   1  -6   6      112.34      114.31      7.31 o
   2  -6   6        1.41        2.45      1.39 o
   3  -6   6       59.74       66.94      2.16 o
   4  -6   6       87.62       88.39      5.79 o
   5  -6   6      217.32      184.44      8.91 o
   6  -6   6        7.96       10.87      1.38 o
   7  -6   6       83.20       69.91      2.48 o
   8  -6   6       38.47       31.69      2.89 o
   9  -6   6        6.18       13.00      2.29 o
  10  -6   6       47.27       44.42      7.54 o
  11  -6   6        6.25        5.17      3.98 o
  12  -6   6       10.72        4.86      4.97 o
 -11  -5   6        3.89        8.00      4.87 o
 -10  -5   6       60.82       72.38     18.43 o
  -9  -5   6      130.02      129.44      5.01 o
  -8  -5   6      246.67      261.57      6.78 o
  -7  -5   6       21.49       20.70      2.30 o
  -6  -5   6       73.22       58.79      2.85 o
  -5  -5   6        0.29       -0.09      1.56 o
  -4  -5   6      481.70      424.50      8.18 o
  -3  -5   6      147.43      121.37      3.34 o
  -2  -5   6       71.36       63.70      2.08 o
  -1  -5   6      227.95      211.10      4.52 o
   0  -5   6       55.15       66.71      2.26 o
   1  -5   6       59.21       58.16      1.99 o
   2  -5   6       64.33       66.65      1.89 o
   3  -5   6       67.68       47.07      1.61 o
   4  -5   6      223.22      225.54      7.54 o
   5  -5   6      395.58      366.35      5.75 o
   6  -5   6       41.80       31.82      1.45 o
   7  -5   6      122.62      117.81      2.92 o
   8  -5   6        7.63        5.48      1.77 o
   9  -5   6       11.71       10.04      5.33 o
  10  -5   6        0.10        0.42      1.93 o
  11  -5   6       10.91       10.79      4.14 o
  12  -5   6       34.06       41.01      7.18 o
 -12  -4   6        1.61       -1.68      7.92 o
 -11  -4   6        2.22        2.43      3.33 o
 -10  -4   6       29.63       25.23      3.12 o
  -9  -4   6       24.38       17.76      2.48 o
  -8  -4   6       22.73       21.66      2.25 o
  -7  -4   6       10.92       14.70      3.35 o
  -6  -4   6       10.41        3.12      1.83 o
  -5  -4   6      149.80      130.31      3.77 o
  -4  -4   6      685.79      724.48     12.43 o
  -3  -4   6      154.62      164.39      4.04 o
  -2  -4   6      271.86      252.22      5.00 o
  -1  -4   6      833.39      884.60     12.72 o
   0  -4   6        0.40        0.08      0.95 o
   1  -4   6       45.05       52.18      1.61 o
   2  -4   6        3.69        6.02      1.60 o
   3  -4   6      191.56      226.63      9.06 o
   4  -4   6      594.92      610.32     14.55 o
   5  -4   6       58.80       55.61      1.61 o
   6  -4   6        7.63        8.91      1.14 o
   7  -4   6       27.87       19.58      1.21 o
   8  -4   6        5.54        5.02      3.58 o
   9  -4   6       15.76       12.31      1.93 o
  10  -4   6       31.30       36.85      5.26 o
  11  -4   6       39.40       35.32      4.95 o
  12  -4   6       30.06       41.28      5.22 o
 -12  -3   6       88.21       88.48      7.23 o
 -11  -3   6       42.70       35.44      3.95 o
 -10  -3   6       87.59       95.95      4.04 o
  -9  -3   6      286.39      295.34      7.18 o
  -8  -3   6       26.44       22.64      4.19 o
  -7  -3   6      176.33      166.81     12.19 o
  -6  -3   6      477.03      450.53     17.29 o
  -5  -3   6      249.09      212.06      4.95 o
  -4  -3   6      123.36      157.13      6.40 o
  -3  -3   6      368.61      394.56      6.57 o
  -2  -3   6       42.79       45.04      1.32 o
  -1  -3   6        2.03        0.99      0.69 o
   0  -3   6      192.04      217.02      3.11 o
   1  -3   6       69.58       81.74      1.45 o
   2  -3   6      482.46      498.15      6.09 o
   3  -3   6      824.04      871.66     10.15 o
   4  -3   6       15.78        8.23      0.65 o
   5  -3   6        1.01        0.72      0.53 o
   6  -3   6        0.03        0.53      0.54 o
   7  -3   6      664.15      612.84      8.23 o
   8  -3   6        5.76        5.12      1.31 o
   9  -3   6      123.79      107.57      4.11 o
  10  -3   6       35.61       35.71      6.02 o
  11  -3   6      446.12      561.57     17.37 o
  12  -3   6       58.15       65.05     10.66 o
 -13  -2   6      103.87       86.38     10.97 o
 -12  -2   6       27.08       31.26      5.60 o
 -11  -2   6       20.17       17.12      3.43 o
 -10  -2   6        4.86        4.92      2.29 o
  -9  -2   6      100.76       94.81      6.02 o
  -8  -2   6       70.01       73.74      3.06 o
  -7  -2   6      272.19      259.44      5.64 o
  -6  -2   6      364.44      367.67     12.34 o
  -5  -2   6       63.42       54.05      2.31 o
  -4  -2   6      759.80      738.57     12.87 o
  -3  -2   6      397.48      426.12      5.71 o
  -2  -2   6     1135.58     1277.63     14.48 o
  -1  -2   6       57.37       52.41      1.24 o
   0  -2   6      365.98      387.29      4.57 o
   1  -2   6      265.15      286.73      3.60 o
   2  -2   6     1377.14     1554.58     16.75 o
   3  -2   6      882.64      914.09     14.02 o
   4  -2   6      424.29      419.42      5.48 o
   5  -2   6       26.52       25.82      0.54 o
   6  -2   6        4.85        5.37      1.43 o
   7  -2   6      158.42      121.07      6.40 o
   8  -2   6       19.24       13.97      1.66 o
   9  -2   6       17.77       21.50      4.25 o
  10  -2   6      311.42      343.52     19.04 o
  11  -2   6      115.59      111.21     11.12 o
  12  -2   6       60.24       73.88     11.12 o
 -13  -1   6       10.67       10.97      7.77 o
 -12  -1   6      203.37      207.47      8.65 o
 -11  -1   6       11.31        9.82      3.00 o
 -10  -1   6       11.70        9.07      2.59 o
  -9  -1   6       26.01       19.14      2.59 o
  -8  -1   6       15.93       11.35      2.82 o
  -7  -1   6       12.41       20.79      1.43 o
  -6  -1   6      138.66      143.48      3.99 o
  -5  -1   6      275.57      252.03      5.12 o
  -4  -1   6        5.20        3.87      0.95 o
  -3  -1   6       11.01       16.73      1.22 o
  -2  -1   6      526.91      544.43      6.68 o
  -1  -1   6       65.55       77.71      2.59 o
   0  -1   6        0.95        0.46      0.43 o
   1  -1   6      593.56      616.65      9.83 o
   2  -1   6      146.84      150.05      3.88 o
   3  -1   6      166.88      182.51      9.29 o
   4  -1   6        7.12       11.66      1.61 o
   5  -1   6       68.84       64.11      2.97 o
   6  -1   6      134.11      154.39      4.24 o
   7  -1   6       67.70       52.91      2.41 o
   8  -1   6       16.32       13.37      3.73 o
   9  -1   6        0.83        1.07      3.50 o
  10  -1   6        0.57        1.83      4.57 o
  11  -1   6       42.16       40.37      8.68 o
  12  -1   6        5.22       -8.38      8.38 o
 -13   0   6       23.63       28.05      5.60 o
 -12   0   6       10.85       11.26      4.28 o
 -11   0   6       15.78        9.67      2.65 o
 -10   0   6       29.27       23.59      2.23 o
  -9   0   6        0.99        4.28      2.05 o
  -8   0   6       26.01       25.48      2.19 o
  -7   0   6       32.75       27.78      1.63 o
  -6   0   6        3.11        1.41      0.94 o
  -5   0   6       32.59       37.86      1.45 o
  -4   0   6      163.44      171.45      2.78 o
  -3   0   6       72.64       74.13      2.44 o
  -2   0   6      465.58      491.23      5.41 o
  -1   0   6       34.25       33.28      1.68 o
   0   0   6      563.33      624.44     12.11 o
   1   0   6       45.98       52.11      0.97 o
   2   0   6       36.38       35.97      0.76 o
   3   0   6      107.10      116.33      3.18 o
   4   0   6       75.40       86.61      2.52 o
   5   0   6      105.14      104.36      3.58 o
   6   0   6       50.80       34.84      1.83 o
   7   0   6        5.31       12.48      3.50 o
   8   0   6       69.37       68.55      3.81 o
   9   0   6       28.08       26.66      2.89 o
  10   0   6       99.35      108.47      8.53 o
  11   0   6       57.75       79.37      9.44 o
  12   0   6        3.48        7.62      8.23 o
 -13   1   6       39.74       53.66      8.76 o
 -12   1   6        5.31        5.74      6.02 o
 -11   1   6       79.82       87.47      5.15 o
 -10   1   6        4.74        4.86      4.72 o
  -9   1   6        0.45        3.07      2.00 o
  -8   1   6        0.45       -1.34      1.79 o
  -7   1   6        1.50        0.83      2.29 o
  -6   1   6        7.34        4.38      0.45 o
  -5   1   6      136.48      149.48      2.90 o
  -4   1   6       30.65       34.14      1.40 o
  -3   1   6       74.45       92.39      2.59 o
  -2   1   6       12.94       16.52      0.69 o
  -1   1   6      440.56      460.72      6.09 o
   0   1   6        6.44        4.62      0.46 o
   1   1   6       18.13       22.85      0.75 o
   2   1   6       89.28       83.83      3.73 o
   3   1   6      702.07      721.64     13.98 o
   4   1   6       71.36       76.84      2.71 o
   5   1   6        2.20        3.78      1.71 o
   6   1   6      209.42      213.38      6.83 o
   7   1   6       61.38       49.90      3.34 o
   8   1   6        1.79        1.58      2.59 o
   9   1   6       94.46       91.91      5.31 o
  10   1   6       51.48       49.21      6.40 o
  11   1   6       10.44       15.08      8.84 o
  12   1   6       16.05       15.84      7.31 o
 -13   2   6        1.65       -4.64      5.59 o
 -12   2   6      141.34      129.59      5.71 o
 -11   2   6       22.54       14.48      2.73 o
 -10   2   6      189.23      201.13      6.23 o
  -9   2   6       10.03        5.87      1.86 o
  -8   2   6       82.87       86.82      6.47 o
  -7   2   6        2.93        7.59      1.56 o
  -6   2   6      104.38      127.22      3.33 o
  -5   2   6       41.85       38.97      1.65 o
  -4   2   6        3.60        3.09      0.92 o
  -3   2   6      536.07      586.78      8.13 o
  -2   2   6     1206.54     1360.48     15.15 o
  -1   2   6        3.31        5.61      0.69 o
   0   2   6        7.36        9.60      0.69 o
   1   2   6      237.88      250.52      3.70 o
   2   2   6      444.19      516.39      7.77 o
   3   2   6       12.67       12.46      1.22 o
   4   2   6       75.80       52.22      1.45 o
   5   2   6       18.86       13.67      0.69 o
   6   2   6       24.81       22.36      1.60 o
   7   2   6        0.58       -0.26      2.41 o
   8   2   6      236.71      237.83      8.77 o
   9   2   6       16.38       23.38      4.58 o
  10   2   6      228.88      262.59     15.69 o
  11   2   6      221.81      269.03     16.45 o
  12   2   6       73.96       87.59     12.03 o
 -13   3   6        0.77        3.62      4.83 o
 -12   3   6        2.77        2.87      6.40 o
 -11   3   6       28.38       24.49      3.29 o
 -10   3   6      298.48      304.04      8.76 o
  -9   3   6       90.43       91.75      3.25 o
  -8   3   6       52.08       50.98      2.23 o
  -7   3   6        3.67        6.46      1.54 o
  -6   3   6        9.46        6.48      1.45 o
  -5   3   6       15.75       19.71      1.62 o
  -4   3   6        2.10        0.25      1.21 o
  -3   3   6      931.25      979.04     12.65 o
  -2   3   6       44.47       44.04      4.42 o
  -1   3   6       77.46       80.92      2.15 o
   0   3   6        2.29        2.07      0.73 o
   1   3   6      577.04      628.43      8.49 o
   2   3   6      510.19      538.82      8.08 o
   3   3   6      157.09      141.47      2.62 o
   4   3   6      300.07      299.41      5.20 o
   5   3   6       34.68       27.04      3.05 o
   6   3   6       62.96       61.14      1.94 o
   7   3   6        0.03       -0.08      1.16 o
   8   3   6       20.14       25.29      3.51 o
   9   3   6      208.01      225.68      9.35 o
  10   3   6        4.91        6.25      3.85 o
  11   3   6        4.60        7.01      8.38 o
 -13   4   6       20.16       17.08      7.01 o
 -12   4   6       12.26       14.83      3.26 o
 -11   4   6       42.42       50.23      6.32 o
 -10   4   6       10.03        3.56      2.45 o
  -9   4   6        4.27        3.85      5.10 o
  -8   4   6      326.34      348.33      7.16 o
  -7   4   6       20.16       19.14      2.08 o
  -6   4   6       45.11       52.15      2.21 o
  -5   4   6        0.02        1.15      1.43 o
  -4   4   6      667.60      698.94     11.88 o
  -3   4   6      370.60      402.05      7.77 o
  -2   4   6      595.24      617.70     11.04 o
  -1   4   6      101.21      116.59      3.88 o
   0   4   6       98.84      117.08      3.05 o
   1   4   6      103.44      100.92      2.59 o
   2   4   6       15.43        6.45      0.80 o
   3   4   6        0.01        1.80      0.84 o
   4   4   6      293.94      274.44      5.28 o
   5   4   6       23.63       28.47      4.19 o
   6   4   6        3.63        4.91      1.52 o
   7   4   6       91.11       83.65      4.80 o
   8   4   6       76.10       84.63      3.36 o
   9   4   6       11.69       10.96      3.99 o
  10   4   6      148.12      131.55      8.68 o
  11   4   6       95.01       94.30     11.43 o
 -13   5   6       65.69       70.14      6.20 o
 -12   5   6        6.13        8.59      3.88 o
 -11   5   6        1.84        2.57      3.66 o
 -10   5   6        1.37        4.60      3.06 o
  -9   5   6       94.48      102.59      7.69 o
  -8   5   6       26.14       31.57      7.08 o
  -7   5   6       11.54       17.06      2.51 o
  -6   5   6       87.13       71.62      2.64 o
  -5   5   6      196.53      195.73      3.84 o
  -4   5   6      210.21      227.02      6.25 o
  -3   5   6       96.37       86.38      6.25 o
  -2   5   6       62.46       60.52      4.57 o
  -1   5   6       33.44       37.07      4.87 o
   0   5   6        7.61       10.66      1.52 o
   1   5   6        2.06        0.90      1.60 o
   2   5   6       26.72       25.31      1.43 o
   3   5   6        8.04        9.98      1.08 o
   4   5   6      489.02      461.41      9.22 o
   5   5   6      216.18      203.98      4.52 o
   6   5   6        3.11        6.00      5.10 o
   7   5   6        0.00        0.49      2.13 o
   8   5   6       28.43       25.84      4.11 o
   9   5   6       24.12       15.70      3.77 o
  10   5   6        3.41        5.51      4.87 o
 -13   6   6        6.77       18.59      8.84 o
 -12   6   6       10.75        4.60      3.40 o
 -11   6   6        2.70        4.66      3.96 o
 -10   6   6       22.84       26.05      4.11 o
  -9   6   6       15.59       12.33      3.81 o
  -8   6   6        5.88        3.72      1.86 o
  -7   6   6      255.81      237.96      5.55 o
  -6   6   6        3.42        0.51      1.45 o
  -5   6   6       37.42       29.11      1.60 o
  -4   6   6       22.49       25.41      1.83 o
  -3   6   6        0.00       -0.27      1.52 o
  -2   6   6        0.00        0.84      2.44 o
  -1   6   6      122.87      123.12      7.24 o
   0   6   6        2.94        0.29      1.39 o
   1   6   6      141.56      124.57      3.21 o
   2   6   6        1.99        2.63      0.91 o
   3   6   6      221.05      258.25      6.17 o
   4   6   6        7.66        5.51      1.32 o
   5   6   6        4.17        4.95      2.16 o
   6   6   6        0.07        0.40      1.75 o
   7   6   6      314.94      342.63      9.27 o
   8   6   6        4.43        9.79      3.88 o
   9   6   6      110.51      118.37      7.41 o
 -12   7   6       46.45       39.66      4.28 o
 -11   7   6       31.61       39.83      5.26 o
 -10   7   6       47.46       44.21      5.33 o
  -9   7   6        3.07        4.17      2.54 o
  -8   7   6        0.33       -0.79      2.76 o
  -7   7   6       85.68       88.60      3.39 o
  -6   7   6        3.05        3.59      1.37 o
  -5   7   6      206.80      216.89      5.74 o
  -4   7   6       39.20       34.54      2.21 o
  -3   7   6       94.27       80.93      2.83 o
  -2   7   6      609.49      574.49     21.78 o
  -1   7   6        2.46        1.26      2.97 o
   0   7   6       13.14        7.82      6.47 o
   1   7   6       60.63       55.61      8.76 o
   2   7   6        0.96       -0.45      2.74 o
   3   7   6       13.26       12.82      1.52 o
   4   7   6       53.09       47.90      3.01 o
   5   7   6       10.37       10.98      3.20 o
   6   7   6        3.54        1.22      1.91 o
   7   7   6       22.34       25.53      5.18 o
   8   7   6       98.13       96.28      9.14 o
   9   7   6        0.04        9.75      5.94 o
 -12   8   6       67.62       65.28     10.05 o
 -11   8   6       36.17       42.68      6.68 o
 -10   8   6       67.58       67.96     11.04 o
  -9   8   6        1.65        2.96      4.95 o
  -8   8   6        2.97        2.82      3.33 o
  -7   8   6       12.98        7.57      2.97 o
  -6   8   6       33.14       28.06      5.18 o
  -5   8   6       32.85       30.71      3.05 o
  -4   8   6        1.24        1.77      2.74 o
  -3   8   6       58.38       44.13      3.77 o
  -2   8   6        4.30        0.88      2.36 o
  -1   8   6      141.53      119.91      5.17 o
   0   8   6        0.19        1.45      1.99 o
   1   8   6      178.46      183.68      7.01 o
   2   8   6        8.08       10.72      2.15 o
   3   8   6      393.76      416.69     12.33 o
   4   8   6        0.03        1.68      3.50 o
   5   8   6       29.32       35.65      4.27 o
   6   8   6        4.23        1.68      3.81 o
   7   8   6      115.94      113.34      6.40 o
   8   8   6        4.54       -3.50      7.46 o
 -11   9   6       11.54       11.15     11.58 o
 -10   9   6       20.69       18.98      4.42 o
  -9   9   6       18.81       24.40      4.95 o
  -8   9   6        7.01        1.64      4.90 o
  -7   9   6       11.64       15.94      3.58 o
  -6   9   6        1.17       11.83      4.35 o
  -5   9   6        2.08        1.75      2.95 o
  -4   9   6      104.13       91.94      5.82 o
  -3   9   6       38.70       34.89      3.95 o
  -2   9   6      114.32      110.72      6.03 o
  -1   9   6       15.46       13.05      3.50 o
   0   9   6        0.02       -0.15      2.37 o
   1   9   6       17.87       20.56      4.27 o
   2   9   6       48.51       45.90      4.41 o
   3   9   6       72.52       61.85      5.48 o
   4   9   6      114.63      119.13      7.31 o
   5   9   6       11.36        5.94      3.50 o
   6   9   6        4.04       -4.87      4.87 o
   7   9   6        9.31        9.44      4.11 o
 -10  10   6       50.72       52.85      6.70 o
  -9  10   6       11.96       16.18      7.01 o
  -8  10   6       39.33       47.11      5.16 o
  -7  10   6        9.62       11.43      8.00 o
  -6  10   6       46.40       44.26      4.85 o
  -5  10   6        0.23       -1.82      2.95 o
  -4  10   6        0.00       -2.74      2.80 o
  -3  10   6        6.95        8.15      4.09 o
  -2  10   6       26.85       28.32      3.77 o
  -1  10   6      216.23      252.38      8.75 o
   0  10   6        0.03        1.82      2.64 o
   1  10   6       32.21       38.05      3.82 o
   2  10   6       32.70       25.90      4.87 o
   3  10   6      400.20      415.58     20.41 o
   4  10   6        1.58       -0.61      3.66 o
   5  10   6      112.27       99.78      9.75 o
   6  10   6        4.33        3.66      5.18 o
  -9  11   6       24.00       16.26      5.09 o
  -8  11   6      106.43      110.89      9.02 o
  -7  11   6       10.87       13.01      5.87 o
  -6  11   6        1.67        5.62      5.38 o
  -5  11   6        1.26       -3.97      5.33 o
  -4  11   6        0.24       -2.10      3.44 o
  -3  11   6      190.08      210.02      8.60 o
  -2  11   6      391.30      409.10     13.51 o
  -1  11   6        0.44        0.11      3.01 o
   0  11   6        5.00        4.74      6.09 o
   1  11   6        1.07       -0.15      6.25 o
   2  11   6       16.80       11.58      6.86 o
   3  11   6        0.10        0.91      5.79 o
   4  11   6       60.83       46.92      8.23 o
   5  11   6        1.96        7.31      5.18 o
  -8  12   6        1.61        9.36     13.94 o
  -7  12   6        0.05       -3.21      6.24 o
  -6  12   6        5.06        5.94      8.61 o
  -5  12   6       55.71       64.10      5.70 o
  -4  12   6       61.65       71.17      7.04 o
  -3  12   6        0.33        1.66      3.97 o
  -2  12   6        7.14        7.95      3.82 o
  -1  12   6       53.87       59.21      5.28 o
   0  12   6       11.66        1.68      7.62 o
   1  12   6        1.60        3.05      4.72 o
   2  12   6       13.67       11.43      7.62 o
   3  12   6      177.22      142.44     14.02 o
  -5  13   6        7.30        4.10      6.93 o
  -4  13   6      161.86      176.52     16.76 o
  -3  13   6      194.23      176.75     10.50 o
  -2  13   6        5.86        1.51      4.68 o
  -1  13   6        5.58        5.03      6.09 o
   0  13   6       20.82       16.60      5.94 o
  -2 -13   7        1.02       -4.32      5.92 o
  -1 -13   7       22.13       22.30      4.52 o
   0 -13   7       24.84       22.13     10.21 o
   1 -13   7        1.56        0.49      3.82 o
   2 -13   7        7.71        9.53      5.91 o
   3 -13   7       75.39       77.08     18.13 o
   4 -13   7        6.04        9.44      4.42 o
   5 -13   7        8.40        7.31      5.18 o
   6 -13   7        3.42       -7.46      7.46 o
  -4 -12   7       18.02       16.37      3.72 o
  -3 -12   7       28.70       26.39      3.92 o
  -2 -12   7      130.02      132.22      8.18 o
  -1 -12   7       22.65       28.86      6.40 o
   0 -12   7       15.05       17.55      3.99 o
   1 -12   7       96.03       87.97      6.39 o
   2 -12   7        6.62        5.31      7.08 o
   3 -12   7       33.69       44.00     20.87 o
   4 -12   7        6.38       10.27      7.31 o
   5 -12   7       54.51       61.85      6.25 o
   6 -12   7        1.31       -5.33      5.33 o
   7 -12   7        0.40        2.89      3.50 o
   8 -12   7       10.91        7.92      6.70 o
  -6 -11   7        0.24       -5.56      5.56 o
  -5 -11   7        3.32        7.06      4.17 o
  -4 -11   7       10.43       13.44     11.96 o
  -3 -11   7        0.02        2.78      2.41 o
  -2 -11   7        0.37        4.47      3.18 o
  -1 -11   7        0.04       -2.90      2.90 o
   0 -11   7        7.42       10.74      3.53 o
   1 -11   7        6.95        9.44      2.85 o
   2 -11   7        9.51       13.58      3.34 o
   3 -11   7      151.42      157.49      5.52 o
   4 -11   7        6.51        9.82      4.57 o
   5 -11   7        0.09       -3.20      4.72 o
   6 -11   7        0.14        5.48      4.27 o
   7 -11   7        8.44        7.01      3.81 o
   8 -11   7       37.21       37.78      5.33 o
   9 -11   7        0.06        0.30      4.11 o
  -7 -10   7        9.46        9.16      3.77 o
  -6 -10   7       32.74       35.73      4.87 o
  -5 -10   7       13.48       19.27      3.69 o
  -4 -10   7       40.97       44.52      5.33 o
  -3 -10   7        0.10       -0.07      1.97 o
  -2 -10   7        8.73       12.19      4.57 o
  -1 -10   7      309.62      331.51     11.35 o
   0 -10   7        7.96        6.56      2.51 o
   1 -10   7      228.06      246.63      7.52 o
   2 -10   7      165.41      155.93      6.40 o
   3 -10   7      101.91      110.52      6.47 o
   4 -10   7        0.20        0.21      1.99 o
   5 -10   7        0.84        0.44      1.82 o
   6 -10   7       57.86       64.29      4.72 o
   7 -10   7        0.87        1.68      3.20 o
   8 -10   7       16.28       23.46      4.42 o
   9 -10   7      263.89      302.24     12.34 o
  10 -10   7      158.81      135.43      8.23 o
  -8  -9   7       54.55       56.76      5.01 o
  -7  -9   7        6.14        2.59      4.87 o
  -6  -9   7      130.54      153.97      5.92 o
  -5  -9   7        0.06       -0.97      2.74 o
  -4  -9   7       22.47       21.15      2.75 o
  -3  -9   7       12.14       11.03      2.01 o
  -2  -9   7       19.90       20.63      2.42 o
  -1  -9   7        1.34        0.51      2.19 o
   0  -9   7        0.31       -0.03      1.97 o
   1  -9   7       13.91        7.89      2.59 o
   2  -9   7      171.88      184.44      5.72 o
   3  -9   7       62.07       57.73      3.73 o
   4  -9   7       33.22       35.27      3.66 o
   5  -9   7        0.20       -1.19      1.99 o
   6  -9   7       17.33       22.59      2.79 o
   7  -9   7        0.75        4.72      3.66 o
   8  -9   7        3.09        4.27      2.74 o
   9  -9   7        3.59       -3.81      3.81 o
  10  -9   7       49.21       45.04      5.41 o
  -9  -8   7       62.24       62.96      4.93 o
  -8  -8   7       19.40       30.70      4.80 o
  -7  -8   7      243.42      275.12      7.97 o
  -6  -8   7      107.29      117.12      4.90 o
  -5  -8   7       85.28       82.01      4.15 o
  -4  -8   7       17.85       13.50      2.90 o
  -3  -8   7        0.61        3.11      2.38 o
  -2  -8   7       26.77       25.70      2.67 o
  -1  -8   7       94.44       71.58      7.24 o
   0  -8   7        2.35        5.20      2.59 o
   1  -8   7       84.77       52.88      3.07 o
   2  -8   7        3.50        2.63      2.36 o
   3  -8   7       20.28       11.98      3.05 o
   4  -8   7        2.69        0.50      1.77 o
   5  -8   7        7.66        6.46      1.39 o
   6  -8   7       13.44        9.26      1.50 o
   7  -8   7       11.73       10.51      2.59 o
   8  -8   7       18.71       18.74      3.50 o
   9  -8   7      102.38      102.83      5.03 o
  10  -8   7       92.61       92.03      5.23 o
  11  -8   7       15.44       14.12     11.12 o
 -10  -7   7        0.46       -2.27      3.27 o
  -9  -7   7        7.27        9.96      3.12 o
  -8  -7   7       37.59       30.29      5.79 o
  -7  -7   7        2.18       -3.12      3.12 o
  -6  -7   7        3.68        4.47      4.72 o
  -5  -7   7        0.07        1.94      2.30 o
  -4  -7   7        0.38       -1.87      3.73 o
  -3  -7   7       18.11       12.31      1.93 o
  -2  -7   7        3.12        1.51      2.67 o
  -1  -7   7        0.51       -1.40      1.40 o
   0  -7   7      151.16      111.92      6.93 o
   1  -7   7      186.98      170.45      4.65 o
   2  -7   7      584.46      528.11     10.97 o
   3  -7   7       71.34       56.82      2.34 o
   4  -7   7       14.44       11.52      2.06 o
   5  -7   7      206.73      187.34      5.18 o
   6  -7   7       14.10       10.14      1.68 o
   7  -7   7        5.07        3.20      2.29 o
   8  -7   7       33.69       31.08      2.74 o
   9  -7   7       35.55       54.69      4.27 o
  10  -7   7       91.01      106.25     16.15 o
  11  -7   7        0.00       -7.70      8.07 o
 -11  -6   7        1.38        7.01      5.64 o
 -10  -6   7        1.16        0.49      3.14 o
  -9  -6   7       53.09       50.25      3.82 o
  -8  -6   7        4.79        3.20      2.59 o
  -7  -6   7       67.32       70.66      3.47 o
  -6  -6   7        0.11       -3.87      4.80 o
  -5  -6   7        1.16        1.58      2.12 o
  -4  -6   7       45.14       48.74      2.90 o
  -3  -6   7       47.72       46.25      3.88 o
  -2  -6   7      219.41      213.61      5.41 o
  -1  -6   7        1.17        4.47      2.29 o
   0  -6   7        6.23        7.99      1.61 o
   1  -6   7       16.17       16.02      1.90 o
   2  -6   7        0.25        0.30      1.18 o
   3  -6   7       87.17       71.08      2.16 o
   4  -6   7       29.77       26.44      2.06 o
   5  -6   7      252.92      262.94      5.44 o
   6  -6   7       35.16       33.57      1.76 o
   7  -6   7      134.13      142.91     38.16 o
   8  -6   7       18.36       21.78      2.44 o
   9  -6   7       16.41       17.86      2.44 o
  10  -6   7        4.05        1.31      7.62 o
  11  -6   7       27.91       40.77      6.78 o
  12  -6   7        0.53       -5.57      5.57 o
 -11  -5   7       40.78       37.02      4.31 o
 -10  -5   7      155.19      193.38      6.89 o
  -9  -5   7        0.88       -1.92      2.58 o
  -8  -5   7        5.63        2.75      2.25 o
  -7  -5   7       10.17       12.90      2.19 o
  -6  -5   7       20.96       20.83      2.16 o
  -5  -5   7      449.33      447.99      8.92 o
  -4  -5   7      109.81      126.08      8.84 o
  -3  -5   7      341.86      348.44      9.22 o
  -2  -5   7        3.43        8.24      3.35 o
  -1  -5   7        3.84        2.83      1.75 o
   0  -5   7       13.66       10.29      1.68 o
   1  -5   7       19.51       20.49      1.62 o
   2  -5   7        0.82        0.86      1.60 o
   3  -5   7       58.57       55.90      1.79 o
   4  -5   7      643.27      638.41     15.23 o
   5  -5   7       40.44       36.90      1.43 o
   6  -5   7       15.74       12.94      1.37 o
   7  -5   7       26.11       28.70      1.77 o
   8  -5   7       86.81       82.11      3.66 o
   9  -5   7       58.66       69.98      7.08 o
  10  -5   7       18.88       25.15      4.37 o
  11  -5   7       21.95       19.15      5.33 o
  12  -5   7       10.50       21.02      5.89 o
 -12  -4   7        1.32        1.98      7.92 o
 -11  -4   7      147.22      160.69      8.47 o
 -10  -4   7       35.98       27.49      3.71 o
  -9  -4   7       25.44       31.70      3.66 o
  -8  -4   7       45.87       42.90      2.97 o
  -7  -4   7       43.87       43.50      2.64 o
  -6  -4   7       31.55       32.52      2.21 o
  -5  -4   7      312.06      284.45     12.11 o
  -4  -4   7      130.82       94.76      6.55 o
  -3  -4   7      196.72      236.25      5.79 o
  -2  -4   7       49.77       69.28      2.05 o
  -1  -4   7       31.73       31.23      1.39 o
   0  -4   7      175.52      194.79      3.49 o
   1  -4   7      109.08      109.57      2.49 o
   2  -4   7      999.62     1014.20     21.25 o
   3  -4   7      390.83      327.32      7.01 o
   4  -4   7      467.22      443.30      6.44 o
   5  -4   7        4.99        1.30      0.91 o
   6  -4   7       41.59       28.62      2.29 o
   7  -4   7        1.26        3.57      1.04 o
   8  -4   7       74.99       72.64      2.85 o
   9  -4   7        8.01        9.96      3.92 o
  10  -4   7       49.29       49.93      9.14 o
  11  -4   7       34.43       25.62      7.69 o
  12  -4   7      119.93      120.06     13.94 o
 -12  -3   7       16.25       30.65     11.96 o
 -11  -3   7        0.37       -3.18      3.18 o
 -10  -3   7       84.26      101.78      4.66 o
  -9  -3   7       13.51        7.62      5.94 o
  -8  -3   7       12.89       18.48      2.29 o
  -7  -3   7       37.03       27.60      2.31 o
  -6  -3   7      624.71      656.35     11.69 o
  -5  -3   7      182.15      205.39      4.79 o
  -4  -3   7        1.72        3.70      2.21 o
  -3  -3   7       56.77       55.32      2.36 o
  -2  -3   7      462.04      490.03     10.97 o
  -1  -3   7      322.75      357.75      5.38 o
   0  -3   7       52.55       57.61      1.45 o
   1  -3   7       65.95       79.37      1.51 o
   2  -3   7      472.36      478.88      6.47 o
   3  -3   7      401.47      418.85     12.42 o
   4  -3   7        4.21        4.42      1.60 o
   5  -3   7      191.10      185.00      7.69 o
   6  -3   7       11.81        8.93      0.48 o
   7  -3   7        2.45        3.58      2.21 o
   8  -3   7       64.15       45.48      4.10 o
   9  -3   7        0.00        1.00      3.27 o
  10  -3   7        0.05       -1.12      3.39 o
  11  -3   7      120.01      142.10      7.54 o
  12  -3   7       39.61       38.85     10.51 o
 -12  -2   7        3.27        2.11      3.11 o
 -11  -2   7       23.27       16.54      3.66 o
 -10  -2   7       12.81       10.57      2.49 o
  -9  -2   7       11.89        5.79      2.05 o
  -8  -2   7        8.56        4.75      2.36 o
  -7  -2   7       92.09       78.86      4.42 o
  -6  -2   7      269.24      271.05      5.85 o
  -5  -2   7        9.77        7.92      1.62 o
  -4  -2   7       71.27       90.92      2.79 o
  -3  -2   7       37.32       44.99      1.61 o
  -2  -2   7      191.56      250.01      5.41 o
  -1  -2   7      149.36      141.90      2.25 o
   0  -2   7      275.39      298.28      8.30 o
   1  -2   7      257.98      275.50      3.55 o
   2  -2   7     1965.00     2148.88     32.14 o
   3  -2   7       48.30       43.71      1.37 o
   4  -2   7     1095.50     1080.84     12.36 o
   5  -2   7       12.42       10.66      2.08 o
   6  -2   7     1447.59     1367.46     28.15 o
   7  -2   7      116.24       94.49      4.49 o
   8  -2   7      175.28      183.08      9.67 o
   9  -2   7        2.95        4.79      5.64 o
  10  -2   7        4.19        6.31      3.66 o
  11  -2   7       49.63       61.39      7.92 o
  12  -2   7       57.81       58.19      8.38 o
 -13  -1   7        0.92       13.56      6.40 o
 -12  -1   7        0.00       -7.31      7.31 o
 -11  -1   7        0.00        3.68      2.89 o
 -10  -1   7       81.63       87.55      3.81 o
  -9  -1   7       25.13       22.43      2.31 o
  -8  -1   7       79.24       78.71      3.06 o
  -7  -1   7        0.90       -1.57      1.57 o
  -6  -1   7      306.00      300.65      6.46 o
  -5  -1   7        3.25        4.62      2.67 o
  -4  -1   7      139.85      141.99      3.35 o
  -3  -1   7      476.83      530.40      7.64 o
  -2  -1   7        0.17       -0.10      0.55 o
  -1  -1   7      641.23      665.11     13.79 o
   0  -1   7        5.29        3.90      0.54 o
   1  -1   7      355.72      387.10      8.15 o
   2  -1   7       36.92       33.05      0.95 o
   3  -1   7        5.04        9.52      1.68 o
   4  -1   7       38.13       35.33      2.44 o
   5  -1   7      343.22      339.08      6.76 o
   6  -1   7       10.71        5.62      1.60 o
   7  -1   7      209.54      159.66      4.73 o
   8  -1   7       10.34        8.45      1.83 o
   9  -1   7       23.79       30.62      6.40 o
  10  -1   7       22.23       21.02      7.77 o
  11  -1   7      200.85      200.33     15.08 o
  12  -1   7        6.92        5.48      5.94 o
 -13   0   7       21.52       20.95      4.83 o
 -12   0   7        1.49        2.51      3.92 o
 -11   0   7      143.10      157.95      6.18 o
 -10   0   7      327.18      351.32      8.35 o
  -9   0   7        9.16        6.28      1.93 o
  -8   0   7       80.35       73.95      8.76 o
  -7   0   7        0.00        2.03      1.23 o
  -6   0   7        4.55        3.51      1.37 o
  -5   0   7       82.17       93.38      6.32 o
  -4   0   7       19.24       28.08      1.24 o
  -3   0   7      151.26      164.50      2.40 o
  -2   0   7      168.37      181.14      2.48 o
  -1   0   7        4.20        4.06      0.51 o
   0   0   7      263.12      299.11      6.02 o
   1   0   7       86.29       86.49      1.39 o
   2   0   7       96.15      112.78      2.29 o
   3   0   7      101.49      106.68      3.37 o
   4   0   7      126.56      125.98      3.36 o
   5   0   7      129.93      121.55      4.19 o
   6   0   7     1406.81     1275.40     21.73 o
   7   0   7        7.81        9.69      2.97 o
   8   0   7      264.10      294.62      9.44 o
   9   0   7        4.32        1.07      3.66 o
  10   0   7        1.35        7.01      4.72 o
  11   0   7        0.82       -6.25      7.92 o
  12   0   7        9.44       30.16      9.60 o
 -13   1   7       31.28       32.77     10.05 o
 -12   1   7       32.74       31.13      8.07 o
 -11   1   7        3.77        9.04      3.57 o
 -10   1   7      183.00      201.73     14.85 o
  -9   1   7       21.74       18.95      2.97 o
  -8   1   7       19.27       16.97      2.36 o
  -7   1   7      473.67      428.62     22.62 o
  -6   1   7      202.15      236.20      7.77 o
  -5   1   7       50.66       48.84      1.43 o
  -4   1   7        1.02        0.13      0.73 o
  -3   1   7       62.21       77.65      2.29 o
  -2   1   7        0.01        0.15      0.84 o
  -1   1   7      469.78      497.05      5.85 o
   0   1   7        0.69       -0.23      0.43 o
   1   1   7     1034.03     1120.51     17.44 o
   2   1   7      122.89      124.89      2.08 o
   3   1   7      205.38      206.00      5.05 o
   4   1   7       15.40       13.36      1.71 o
   5   1   7      116.03      122.95      4.94 o
   6   1   7       23.22       21.70      2.84 o
   7   1   7      206.50      198.97      7.30 o
   8   1   7       14.28       17.02      4.72 o
   9   1   7        1.32        1.95      2.08 o
  10   1   7      109.30      124.77     10.66 o
  11   1   7        5.70        6.09      6.25 o
 -13   2   7        4.72        1.05      4.17 o
 -12   2   7       50.47       39.08      4.72 o
 -11   2   7      229.80      238.07      9.29 o
 -10   2   7      124.89      123.45      5.07 o
  -9   2   7        2.50        2.54      2.04 o
  -8   2   7       12.29        4.57      1.71 o
  -7   2   7      236.68      205.24      7.69 o
  -6   2   7       14.89       19.07      2.82 o
  -5   2   7       11.49       12.25      1.32 o
  -4   2   7     1345.63     1393.12     33.90 o
  -3   2   7      105.06       92.18      2.04 o
  -2   2   7     1988.89     2233.69     25.21 o
  -1   2   7       82.80       91.26      1.84 o
   0   2   7       54.84       67.99      3.20 o
   1   2   7        7.13        5.06      1.98 o
   2   2   7     2077.55     2167.54     31.23 o
   3   2   7      408.08      425.26      5.74 o
   4   2   7       99.15       91.85      3.99 o
   5   2   7       49.73       50.71      3.58 o
   6   2   7      221.24      224.45      7.29 o
   7   2   7       33.41       40.29      7.77 o
   8   2   7      302.08      312.09     18.43 o
   9   2   7       11.66        3.94      3.66 o
  10   2   7      105.61      128.97      9.98 o
  11   2   7        1.87       -3.05      5.64 o
 -13   3   7        2.91        0.42      7.16 o
 -12   3   7      104.64      106.81      6.25 o
 -11   3   7       16.96       22.00      4.14 o
 -10   3   7        1.38        1.30      2.40 o
  -9   3   7      132.96      132.72      4.18 o
  -8   3   7        8.60        4.42      1.52 o
  -7   3   7      710.21      656.61     11.58 o
  -6   3   7        4.87        2.13      1.34 o
  -5   3   7      122.75      110.74      2.75 o
  -4   3   7        0.14       -0.25      0.78 o
  -3   3   7      775.38      793.09     13.63 o
  -2   3   7      434.99      457.43      7.06 o
  -1   3   7        2.81        6.53      0.95 o
   0   3   7       41.11       47.40      2.89 o
   1   3   7      175.44      193.17      3.29 o
   2   3   7       47.04       45.67      1.37 o
   3   3   7      282.25      279.38      7.85 o
   4   3   7       20.97       14.82      0.76 o
   5   3   7        0.36        0.24      1.29 o
   6   3   7        5.94        7.69      2.67 o
   7   3   7      207.96      212.59      7.43 o
   8   3   7       82.24       85.99      6.47 o
   9   3   7        9.71       14.19      3.23 o
  10   3   7       65.18       69.42      5.82 o
  11   3   7       45.42       48.60      9.44 o
 -13   4   7       15.88       22.60      7.85 o
 -12   4   7        2.32       -0.11      3.50 o
 -11   4   7       73.72       76.82      4.40 o
 -10   4   7       69.43       81.49      7.69 o
  -9   4   7        1.19       -0.08      1.67 o
  -8   4   7       10.20        5.41      1.56 o
  -7   4   7       10.85        8.53      2.51 o
  -6   4   7       19.41       14.75      1.86 o
  -5   4   7       84.21       98.26      2.95 o
  -4   4   7      479.87      461.80      8.72 o
  -3   4   7      127.92       91.16      2.06 o
  -2   4   7      618.08      644.57     10.54 o
  -1   4   7      224.59      213.48      4.41 o
   0   4   7      116.01      115.62      2.90 o
   1   4   7       14.88       16.42      0.78 o
   2   4   7       75.57       81.86      2.51 o
   3   4   7      164.53      170.23      6.09 o
   4   4   7      818.01      860.58     12.36 o
   5   4   7      539.99      533.40     12.87 o
   6   4   7       81.48       74.56      2.98 o
   7   4   7       56.88       50.18      4.72 o
   8   4   7       51.54       47.44      5.87 o
   9   4   7       17.57       18.92      5.56 o
  10   4   7       72.15       79.02     12.87 o
 -13   5   7       33.60       28.79      6.86 o
 -12   5   7       97.89      110.02      8.68 o
 -11   5   7       12.24       11.79      6.40 o
 -10   5   7        2.08        0.68      2.59 o
  -9   5   7       23.36       19.83      2.56 o
  -8   5   7       47.85       44.30      3.12 o
  -7   5   7       25.22       27.24      2.26 o
  -6   5   7       13.06       14.25      1.51 o
  -5   5   7      102.16      106.49      3.06 o
  -4   5   7      981.98     1043.62     15.96 o
  -3   5   7      545.86      547.81     11.44 o
  -2   5   7       43.97       42.10      2.14 o
  -1   5   7      225.72      237.58      5.26 o
   0   5   7       97.70      112.35      3.83 o
   1   5   7       76.97       82.91      2.76 o
   2   5   7        1.60        0.63      0.99 o
   3   5   7       10.29       12.12      1.18 o
   4   5   7      137.21      146.74      4.04 o
   5   5   7      331.03      326.12      7.41 o
   6   5   7        0.46        1.26      2.29 o
   7   5   7        2.30        0.52      3.66 o
   8   5   7        5.76       -1.82      3.54 o
   9   5   7        4.94        8.14      5.87 o
  10   5   7        7.08        6.20      4.41 o
 -12   6   7       58.21       56.56      5.05 o
 -11   6   7       12.07       14.31      8.84 o
 -10   6   7       27.14       26.01      3.40 o
  -9   6   7       22.35       22.64      3.07 o
  -8   6   7       47.16       44.55      6.63 o
  -7   6   7      117.82      129.56      4.09 o
  -6   6   7       82.88       85.60      3.23 o
  -5   6   7      274.26      293.26      5.62 o
  -4   6   7        9.21        5.39      0.74 o
  -3   6   7      304.20      273.37      8.13 o
  -2   6   7      559.62      558.67     13.58 o
  -1   6   7     1077.58     1173.73     24.52 o
   0   6   7      757.79      717.97     13.94 o
   1   6   7      751.99      758.45     25.44 o
   2   6   7       88.54      100.86      3.11 o
   3   6   7       12.23       12.23      1.60 o
   4   6   7      146.74      141.90     15.08 o
   5   6   7       31.84       26.37      2.29 o
   6   6   7       31.26       31.73      2.45 o
   7   6   7       14.09       13.04      4.65 o
   8   6   7        2.29        5.33      5.18 o
   9   6   7      128.67      146.09     12.95 o
 -12   7   7        0.38        2.08      3.81 o
 -11   7   7        1.29        2.23      5.52 o
 -10   7   7        9.95       13.48      5.27 o
  -9   7   7        3.48        6.09      3.29 o
  -8   7   7       63.75       59.29      4.34 o
  -7   7   7       11.54        9.19      1.97 o
  -6   7   7       29.34       24.88      2.05 o
  -5   7   7        1.32        7.01      7.39 o
  -4   7   7       24.74       19.04      2.85 o
  -3   7   7       36.47       37.10      4.42 o
  -2   7   7       19.89       27.04      3.39 o
  -1   7   7       91.17       74.72      4.36 o
   0   7   7      113.65       76.31      4.87 o
   1   7   7       32.32       30.80      3.96 o
   2   7   7      137.09      137.84      6.55 o
   3   7   7       63.26       60.60      3.44 o
   4   7   7      181.22      178.66      8.15 o
   5   7   7        2.58        2.13      2.29 o
   6   7   7      199.47      214.95      8.07 o
   7   7   7      141.51      126.75      6.25 o
   8   7   7       46.91       55.76      7.16 o
 -12   8   7        9.34        6.79      6.02 o
 -11   8   7        3.96        6.81      4.25 o
 -10   8   7        7.71        9.75      4.20 o
  -9   8   7       12.16       14.61      4.10 o
  -8   8   7        8.59       12.28      4.90 o
  -7   8   7        8.54        8.80      3.14 o
  -6   8   7       37.90       38.64      3.21 o
  -5   8   7       64.39       59.94      4.77 o
  -4   8   7        3.56        1.51      2.42 o
  -3   8   7       48.01       38.69      3.27 o
  -2   8   7       50.98       49.16      4.15 o
  -1   8   7       38.72       40.24      4.27 o
   0   8   7      175.61      180.82      8.53 o
   1   8   7      192.04      222.07     10.44 o
   2   8   7       95.79       96.51      4.96 o
   3   8   7      288.39      288.68     12.95 o
   4   8   7        0.68        3.50      3.81 o
   5   8   7       45.17       40.98      4.27 o
   6   8   7        3.97        2.13      3.35 o
   7   8   7       64.96       69.31      8.38 o
 -11   9   7        9.39        0.15      9.90 o
 -10   9   7      104.67      104.67      8.35 o
  -9   9   7        1.27        5.18      4.38 o
  -8   9   7        1.51       -0.61      3.47 o
  -7   9   7       17.60       18.30      3.04 o
  -6   9   7       33.43       23.88      3.77 o
  -5   9   7      111.28      122.97     10.21 o
  -4   9   7       33.37       36.58      4.14 o
  -3   9   7        4.16        5.71      2.97 o
  -2   9   7       10.71        9.46      2.78 o
  -1   9   7        2.39       -1.42      3.38 o
   0   9   7       14.88       15.46      4.57 o
   1   9   7       18.93       18.48      3.60 o
   2   9   7       13.03       17.52      4.11 o
   3   9   7       15.62       11.27      3.50 o
   4   9   7       10.17       16.30      3.96 o
   5   9   7       15.58       16.15      5.03 o
   6   9   7       28.20       25.14      4.27 o
 -10  10   7      101.03       88.69      7.06 o
  -9  10   7      161.97      183.08     10.04 o
  -8  10   7       32.03       29.33     10.82 o
  -7  10   7      160.39      177.71     10.39 o
  -6  10   7       29.52       33.90      5.65 o
  -5  10   7       54.61       50.10      5.79 o
  -4  10   7        0.03        3.88      4.42 o
  -3  10   7       18.21       22.27      6.86 o
  -2  10   7        1.35       -4.72      4.72 o
  -1  10   7        8.67       11.14      3.18 o
   0  10   7        1.62        5.10      4.09 o
   1  10   7        4.73        7.31      5.48 o
   2  10   7       23.71       20.72      6.09 o
   3  10   7      121.57      133.91      9.75 o
   4  10   7        0.39        2.59      3.96 o
   5  10   7       60.92       54.08      7.16 o
   6  10   7        4.07        2.59      5.18 o
  -9  11   7       42.43       42.73      7.21 o
  -8  11   7        3.18        6.07      4.30 o
  -7  11   7        0.04        1.45      8.23 o
  -6  11   7       28.99       31.83      4.85 o
  -5  11   7        0.21       -2.23      5.79 o
  -4  11   7        0.32       -1.81      3.44 o
  -3  11   7        0.40        5.44      6.32 o
  -2  11   7      281.77      295.01     11.96 o
  -1  11   7       12.29        7.31      3.45 o
   0  11   7      247.69      263.39     14.47 o
   1  11   7        0.07        2.59      4.57 o
   2  11   7       99.79      115.93      8.99 o
   3  11   7      116.49      111.82     10.82 o
   4  11   7      162.45      157.82     13.10 o
  -7  12   7       37.75       27.10      5.54 o
  -6  12   7       10.09       15.09      5.33 o
  -5  12   7        1.54        9.85      5.90 o
  -4  12   7       60.22       58.81      7.39 o
  -3  12   7        7.33        6.73      6.25 o
  -2  12   7      139.54      106.77     22.70 o
  -1  12   7        6.07        7.77      5.18 o
   0  12   7        1.02       -3.66      5.48 o
   1  12   7        6.36       -4.27      7.16 o
   2  12   7        0.67       -2.29      7.46 o
  -4  13   7      109.99      110.60     11.43 o
  -3  13   7       87.26       66.79      6.70 o
  -2  13   7        0.44       -0.91      8.07 o
  -1 -13   8       34.99       31.18      5.38 o
   0 -13   8        0.00        6.08      4.01 o
   1 -13   8        2.59        6.95      6.24 o
   2 -13   8        3.69       12.11      4.58 o
   3 -13   8       42.90       40.67      5.48 o
   4 -13   8       88.04       84.70      7.92 o
   5 -13   8        4.69        0.46      5.79 o
  -4 -12   8       63.62       61.80      6.36 o
  -3 -12   8        9.86       13.02      4.36 o
  -2 -12   8       22.90       21.71      6.14 o
  -1 -12   8       13.20       11.15      3.40 o
   0 -12   8        0.61        5.70      3.43 o
   1 -12   8      123.38      124.79      6.07 o
   2 -12   8       33.89       45.40     13.48 o
   3 -12   8       14.39       17.33      4.15 o
   4 -12   8       40.47       48.44      5.33 o
   5 -12   8        8.92        8.53      4.72 o
   6 -12   8       16.33       14.78      5.64 o
   7 -12   8       21.97       15.54      4.27 o
  -6 -11   8       50.34       62.85      8.02 o
  -5 -11   8      149.24      146.48     12.95 o
  -4 -11   8       53.34       53.76     15.08 o
  -3 -11   8       49.50       47.44      4.31 o
  -2 -11   8       60.06       70.76      4.71 o
  -1 -11   8       31.10       34.52      4.31 o
   0 -11   8       33.19       26.30      4.34 o
   1 -11   8       88.18       98.86      5.41 o
   2 -11   8      389.85      416.32     10.76 o
   3 -11   8      210.74      230.72      6.35 o
   4 -11   8        0.92        1.03      2.64 o
   5 -11   8        0.71        2.13      4.72 o
   6 -11   8       48.73       60.48      5.18 o
   7 -11   8        5.32       -2.29      4.72 o
   8 -11   8       21.42       25.44      4.11 o
  -7 -10   8       18.75       18.04      4.80 o
  -6 -10   8       74.81       93.65      6.25 o
  -5 -10   8       62.86       72.19      6.86 o
  -4 -10   8        2.59       -0.65      2.60 o
  -3 -10   8        9.82        3.87      3.05 o
  -2 -10   8       99.69      111.46      5.41 o
  -1 -10   8        0.50        3.07      3.55 o
   0 -10   8        4.79        2.91      2.53 o
   1 -10   8      320.07      344.53      9.15 o
   2 -10   8       64.02       53.65     12.19 o
   3 -10   8       14.98       13.00      3.96 o
   4 -10   8        3.20        7.69      2.58 o
   5 -10   8       38.14       37.88      3.46 o
   6 -10   8       49.17       50.12      5.18 o
   7 -10   8      213.70      220.89      8.84 o
   8 -10   8        1.46       -3.35      4.27 o
   9 -10   8       38.42       43.57      4.87 o
  -8  -9   8        3.45        6.67      4.04 o
  -7  -9   8       24.25       30.03      5.41 o
  -6  -9   8       68.93       76.91      4.16 o
  -5  -9   8       52.04       60.62      4.04 o
  -4  -9   8       12.87       12.83      3.28 o
  -3  -9   8        8.35        7.53      4.19 o
  -2  -9   8       39.72       35.46      6.17 o
  -1  -9   8        3.39       -0.91      2.23 o
   0  -9   8        0.89       -0.23      3.20 o
   1  -9   8       10.48       15.77      7.01 o
   2  -9   8       34.32       19.33      4.80 o
   3  -9   8        3.05        5.08      2.04 o
   4  -9   8       68.38       74.62      3.81 o
   5  -9   8       58.32       70.21      3.33 o
   6  -9   8        4.99        5.48      2.74 o
   7  -9   8        2.84        5.03      3.35 o
   8  -9   8       22.49       33.67      3.81 o
   9  -9   8        0.01       -2.59      2.59 o
  10  -9   8      160.78      168.48     19.42 o
  -9  -8   8        5.55        2.12      4.65 o
  -8  -8   8        0.01        1.31      4.09 o
  -7  -8   8        9.16        9.94      3.51 o
  -6  -8   8       47.57       48.42      8.38 o
  -5  -8   8        0.33        2.36      2.25 o
  -4  -8   8       22.39       20.66      2.48 o
  -3  -8   8       82.66       82.73      3.66 o
  -2  -8   8        2.21        3.90      2.74 o
  -1  -8   8      114.83       99.79      9.44 o
   0  -8   8        8.67       10.38      2.59 o
   1  -8   8       77.79       82.30      3.78 o
   2  -8   8        0.17        1.43      1.82 o
   3  -8   8      120.16      107.70      5.94 o
   4  -8   8        8.24        7.18      1.72 o
   5  -8   8      145.47      140.10      4.34 o
   6  -8   8      178.25      174.19      5.63 o
   7  -8   8        9.19        7.92      3.05 o
   8  -8   8       21.18       14.93      2.74 o
   9  -8   8       87.00       88.20      5.18 o
  10  -8   8        0.36        0.17      5.48 o
 -10  -7   8        0.11       -0.40      5.85 o
  -9  -7   8       14.80       27.59     13.02 o
  -8  -7   8      306.14      389.36     20.49 o
  -7  -7   8       61.32       55.89      3.88 o
  -6  -7   8       58.08       69.33      7.08 o
  -5  -7   8        0.43       -1.12      3.20 o
  -4  -7   8      260.59      252.20      6.28 o
  -3  -7   8       10.88       10.88      2.15 o
  -2  -7   8        9.17        5.31      1.86 o
  -1  -7   8       66.66       58.66      3.88 o
   0  -7   8       47.50       29.23      2.34 o
   1  -7   8      205.73      172.95      5.18 o
   2  -7   8       33.52       26.15      2.97 o
   3  -7   8        3.88        5.07      2.21 o
   4  -7   8       64.24       55.26      2.59 o
   5  -7   8      197.83      196.84      4.79 o
   6  -7   8       64.50       68.57      3.07 o
   7  -7   8       20.17       20.11      2.74 o
   8  -7   8       12.75       10.05      2.74 o
   9  -7   8       37.37       31.99      3.20 o
  10  -7   8        2.62        3.50      4.51 o
  11  -7   8        0.01        2.36      6.09 o
 -10  -6   8        9.11       15.23      3.50 o
  -9  -6   8       41.93       55.20      4.55 o
  -8  -6   8        0.08        0.38      3.58 o
  -7  -6   8       44.80       46.69      3.39 o
  -6  -6   8       18.70       21.51      2.37 o
  -5  -6   8        0.35       -0.49      2.89 o
  -4  -6   8      101.90       92.98      3.34 o
  -3  -6   8      161.70      173.54      5.71 o
  -2  -6   8       11.17        8.85      2.74 o
  -1  -6   8      454.46      411.71      7.27 o
   0  -6   8      240.70      202.44      6.55 o
   1  -6   8     1233.98     1262.54     22.43 o
   2  -6   8      531.64      479.46      8.00 o
   3  -6   8      176.14      151.33      3.36 o
   4  -6   8       14.56       17.54      1.71 o
   5  -6   8        9.86       14.78      1.67 o
   6  -6   8      123.75      118.44      3.84 o
   7  -6   8        7.65        7.77      1.98 o
   8  -6   8       58.06       58.19      3.35 o
   9  -6   8       37.79       38.87      4.90 o
  10  -6   8        6.05        2.64      5.87 o
  11  -6   8       27.95       39.21     10.59 o
 -11  -5   8       75.44       68.90      5.93 o
 -10  -5   8        0.67        7.14      4.27 o
  -9  -5   8        3.86        2.73      2.47 o
  -8  -5   8       64.39       64.89      3.49 o
  -7  -5   8        4.90        4.04      2.26 o
  -6  -5   8       66.77       56.21      3.06 o
  -5  -5   8       15.75       16.34      2.51 o
  -4  -5   8      332.52      309.35      6.89 o
  -3  -5   8       83.19       79.37      2.97 o
  -2  -5   8       12.15       10.67      1.67 o
  -1  -5   8       56.39       50.25      2.25 o
   0  -5   8      308.39      306.78      5.59 o
   1  -5   8      321.87      334.75      6.04 o
   2  -5   8       87.94       84.74      2.44 o
   3  -5   8       22.56       21.20      1.28 o
   4  -5   8       87.53       82.21      3.81 o
   5  -5   8      310.54      289.17      5.91 o
   6  -5   8      168.11      165.07      4.61 o
   7  -5   8       11.98       12.16      1.57 o
   8  -5   8       45.58       42.20      2.74 o
   9  -5   8      175.51      179.83      8.39 o
  10  -5   8       12.83        6.87      9.22 o
  11  -5   8        2.49       -0.46      6.86 o
 -11  -4   8        3.16        2.67      5.03 o
 -10  -4   8       12.30       12.66      3.07 o
  -9  -4   8       37.49       36.95      3.23 o
  -8  -4   8        5.26        5.79      2.58 o
  -7  -4   8        0.11       -1.14      4.19 o
  -6  -4   8        2.19        0.53      1.62 o
  -5  -4   8       20.92       14.94      5.33 o
  -4  -4   8       90.46       79.72      3.66 o
  -3  -4   8      133.49      113.17      2.82 o
  -2  -4   8      120.71      110.85      5.26 o
  -1  -4   8        0.36        1.02      1.06 o
   0  -4   8       69.46       63.05      2.08 o
   1  -4   8      388.53      356.82      5.89 o
   2  -4   8       77.33       61.80      2.82 o
   3  -4   8        3.73        3.61      1.10 o
   4  -4   8      747.54      821.12     16.60 o
   5  -4   8      311.96      277.40      5.20 o
   6  -4   8       12.86        6.92      1.98 o
   7  -4   8        0.03        0.83      0.83 o
   8  -4   8        0.00        1.51      3.13 o
   9  -4   8        3.72       -0.50      3.44 o
  10  -4   8        0.93       -3.72      3.72 o
  11  -4   8       83.54      104.15      7.11 o
  12  -4   8       23.58       17.56      5.80 o
 -12  -3   8      114.29       93.95      6.61 o
 -11  -3   8        6.50        6.64      4.11 o
 -10  -3   8      160.46      169.22      5.71 o
  -9  -3   8        6.82        8.41      2.34 o
  -8  -3   8      169.59      182.79      5.55 o
  -7  -3   8       84.99       75.97      3.28 o
  -6  -3   8       22.48       29.07      2.45 o
  -5  -3   8       41.22       36.82      2.15 o
  -4  -3   8      491.86      520.64     16.45 o
  -3  -3   8        3.21        2.01      1.13 o
  -2  -3   8       13.39       17.04      3.20 o
  -1  -3   8      189.78      192.98      4.87 o
   0  -3   8        2.17        0.65      0.80 o
   1  -3   8      115.12      109.30      2.97 o
   2  -3   8      193.98      198.25      7.01 o
   3  -3   8      504.13      467.66      6.62 o
   4  -3   8      220.30      226.83      3.91 o
   5  -3   8      586.89      560.74      7.31 o
   6  -3   8       20.34       17.12      3.81 o
   7  -3   8      228.54      220.79      6.16 o
   8  -3   8       22.49       22.87      3.45 o
   9  -3   8        3.96       -3.27      3.64 o
  10  -3   8       40.42       45.72      5.00 o
  11  -3   8      201.58      211.32     10.05 o
  12  -3   8       62.25       63.83      9.75 o
 -12  -2   8        1.13       -2.22      3.49 o
 -11  -2   8       15.88        8.94      4.28 o
 -10  -2   8        4.81        2.06      4.65 o
  -9  -2   8        0.32       -1.93      1.93 o
  -8  -2   8      177.93      163.68      5.87 o
  -7  -2   8        0.32       -1.15      1.88 o
  -6  -2   8       39.86       36.89      2.37 o
  -5  -2   8        7.94        7.59      1.67 o
  -4  -2   8      394.81      364.05      7.16 o
  -3  -2   8      415.13      430.90      8.38 o
  -2  -2   8     1838.17     1914.07     41.82 o
  -1  -2   8        2.65        4.81      0.86 o
   0  -2   8        8.93        5.95      0.75 o
   1  -2   8       42.64       43.80      1.24 o
   2  -2   8      672.18      683.09      8.92 o
   3  -2   8       24.10       29.28      1.52 o
   4  -2   8       83.78       63.11      4.27 o
   5  -2   8      167.60      141.41      5.18 o
   6  -2   8      134.86      113.20      3.64 o
   7  -2   8        9.74       -1.76      4.57 o
   8  -2   8        5.28       11.42      5.10 o
   9  -2   8       24.93       30.39      5.11 o
  10  -2   8       33.53       27.07      7.54 o
  11  -2   8      146.05      178.69     13.10 o
  12  -2   8        0.67       -6.25      6.25 o
 -12  -1   8       31.03       33.93      4.14 o
 -11  -1   8       53.96       59.58      4.23 o
 -10  -1   8       53.31       50.02      7.77 o
  -9  -1   8       19.70       17.91      2.69 o
  -8  -1   8        3.67        6.13      2.04 o
  -7  -1   8       45.44       40.25      2.34 o
  -6  -1   8       13.09       17.67      1.72 o
  -5  -1   8       39.23       35.26      1.88 o
  -4  -1   8        2.98        5.40      1.28 o
  -3  -1   8      167.89      179.32      6.40 o
  -2  -1   8      207.46      212.11      3.18 o
  -1  -1   8      116.05      125.83      2.23 o
   0  -1   8       17.27       17.48      0.80 o
   1  -1   8      248.38      264.56      3.50 o
   2  -1   8        9.03        7.82      0.62 o
   3  -1   8      216.39      222.22      2.88 o
   4  -1   8       15.71       14.03      1.67 o
   5  -1   8      364.11      345.79      7.27 o
   6  -1   8        0.00       -0.76      2.29 o
   7  -1   8       42.75       43.15      6.40 o
   8  -1   8       23.22       20.75      2.25 o
   9  -1   8        5.39        8.99      4.57 o
  10  -1   8        0.31        6.09      4.87 o
  11  -1   8        0.84        3.96      5.64 o
  12  -1   8       23.35       26.05      7.77 o
 -13   0   8        3.07        3.50      5.03 o
 -12   0   8        2.32        0.10      9.75 o
 -11   0   8       27.58       35.81      4.70 o
 -10   0   8        8.20        9.53      2.27 o
  -9   0   8       45.17       41.99      2.71 o
  -8   0   8      154.71      155.17      4.42 o
  -7   0   8        0.25        4.11      1.98 o
  -6   0   8      891.05      835.89     25.36 o
  -5   0   8       58.55       61.68      4.27 o
  -4   0   8      170.41      162.52      2.78 o
  -3   0   8      286.45      297.81      4.49 o
  -2   0   8        1.06        1.60      0.67 o
  -1   0   8       31.85       37.05      1.60 o
   0   0   8        5.03        3.31      1.45 o
   1   0   8        7.40        5.14      0.61 o
   2   0   8        2.05        2.07      1.07 o
   3   0   8       20.38       19.72      1.82 o
   4   0   8      262.88      246.42      5.54 o
   5   0   8        9.35        8.01      1.71 o
   6   0   8       52.69       65.34      2.97 o
   7   0   8        5.82        3.37      1.68 o
   8   0   8        1.80        1.98      1.83 o
   9   0   8       19.52       19.65      5.03 o
  10   0   8      135.71      154.47     11.12 o
  11   0   8       68.17       60.78     10.51 o
 -13   1   8        0.48       -0.65      4.51 o
 -12   1   8       21.26       20.50      3.95 o
 -11   1   8       44.34       44.89     12.72 o
 -10   1   8       17.24       17.68      2.75 o
  -9   1   8        4.18        3.52      2.21 o
  -8   1   8       26.77       18.94      5.18 o
  -7   1   8       63.90       47.80      2.34 o
  -6   1   8        0.01       -0.05      0.82 o
  -5   1   8      368.72      383.65      6.81 o
  -4   1   8       43.20       42.84      2.06 o
  -3   1   8       26.91       31.32      1.68 o
  -2   1   8        0.45        0.76      0.84 o
  -1   1   8      236.84      257.92      4.19 o
   0   1   8       50.85       49.01      1.24 o
   1   1   8       94.51       93.33      1.56 o
   2   1   8        8.49        8.74      1.52 o
   3   1   8      132.04      136.09      3.33 o
   4   1   8        2.42        4.97      1.98 o
   5   1   8      126.40      124.81      4.27 o
   6   1   8       30.07       27.60      2.29 o
   7   1   8      172.61      188.84      5.63 o
   8   1   8        1.21        2.26      1.89 o
   9   1   8       48.18       49.06      9.52 o
  10   1   8        4.87       18.28      7.77 o
  11   1   8       38.84       39.46      7.31 o
 -13   2   8        9.19        4.55      3.47 o
 -12   2   8      132.29      136.03      6.63 o
 -11   2   8       88.29       86.18      4.57 o
 -10   2   8      239.13      267.48      8.15 o
  -9   2   8       14.54       10.12      2.34 o
  -8   2   8      119.79      121.73      5.10 o
  -7   2   8       95.85       85.49      2.59 o
  -6   2   8     1623.05     1630.31     25.63 o
  -5   2   8       52.91       53.85      3.28 o
  -4   2   8      361.90      319.95      5.44 o
  -3   2   8        6.92        8.60      0.99 o
  -2   2   8      587.27      607.43      8.30 o
  -1   2   8       47.22       56.11      3.12 o
   0   2   8        0.63        1.55      0.67 o
   1   2   8      106.27      113.55      1.83 o
   2   2   8       10.16        9.16      0.84 o
   3   2   8        1.06        0.76      0.43 o
   4   2   8      175.32      172.99      5.82 o
   5   2   8       37.26       37.33      5.71 o
   6   2   8       99.57      107.10     13.25 o
   7   2   8       19.87       21.01      2.78 o
   8   2   8        7.33        6.93      3.17 o
   9   2   8        5.88       -0.08      3.23 o
  10   2   8       19.33       24.77      4.09 o
  11   2   8      109.67      115.02     12.80 o
 -13   3   8        5.19        2.21      3.88 o
 -12   3   8      114.73      123.60      6.23 o
 -11   3   8      484.11      553.18     14.34 o
 -10   3   8        7.03        8.28     10.05 o
  -9   3   8       17.78       16.82      2.51 o
  -8   3   8       88.08       74.50      2.99 o
  -7   3   8       12.34       14.33      2.59 o
  -6   3   8       10.97       11.05      1.67 o
  -5   3   8       13.94       15.46      3.20 o
  -4   3   8       76.04       94.24      2.38 o
  -3   3   8      583.24      574.25      9.74 o
  -2   3   8      400.09      409.24      6.66 o
  -1   3   8      287.24      286.13      4.79 o
   0   3   8      223.00      235.91      6.32 o
   1   3   8       66.53       66.88      1.49 o
   2   3   8      578.25      600.42      8.97 o
   3   3   8      631.65      631.03      9.37 o
   4   3   8      184.43      193.42      3.44 o
   5   3   8        6.62        8.32      1.89 o
   6   3   8       14.92        8.41      2.31 o
   7   3   8      228.74      233.78     15.61 o
   8   3   8       64.33       67.46      5.94 o
   9   3   8      198.63      218.63      8.78 o
  10   3   8        5.60        2.16      4.42 o
 -13   4   8       77.10       73.49     13.25 o
 -12   4   8        4.17        0.55      3.80 o
 -11   4   8        7.38        0.47      3.21 o
 -10   4   8       16.55       13.40      4.65 o
  -9   4   8        0.09        2.36      1.83 o
  -8   4   8       40.29       37.64      5.33 o
  -7   4   8       18.75       24.39      4.49 o
  -6   4   8        6.09        2.38      1.56 o
  -5   4   8      618.63      573.33     10.18 o
  -4   4   8      487.40      566.40     10.12 o
  -3   4   8      149.01      153.33      4.27 o
  -2   4   8      101.07       82.05      3.35 o
  -1   4   8      168.70      162.20      3.77 o
   0   4   8      129.23      132.40      3.23 o
   1   4   8       92.49       96.78      8.84 o
   2   4   8       26.84       23.40      1.17 o
   3   4   8       42.55       35.92      1.40 o
   4   4   8      569.22      598.48     11.98 o
   5   4   8      554.96      602.79     24.91 o
   6   4   8       78.75       77.28      4.41 o
   7   4   8       66.90       61.88      4.04 o
   8   4   8       43.53       51.52     14.32 o
   9   4   8        0.48        1.28      4.46 o
  10   4   8       13.52       14.05      4.45 o
 -12   5   8      155.48      156.35      7.16 o
 -11   5   8        2.53        1.99      4.80 o
 -10   5   8        0.06       -2.56      2.56 o
  -9   5   8       34.65       44.78      3.32 o
  -8   5   8       24.02       26.27      2.21 o
  -7   5   8       55.36       54.62      3.35 o
  -6   5   8       61.76       60.86      2.69 o
  -5   5   8      297.81      294.53      8.23 o
  -4   5   8      378.13      373.93     10.82 o
  -3   5   8      391.13      392.30      7.92 o
  -2   5   8      165.21      172.77      5.03 o
  -1   5   8      154.28      140.35      3.61 o
   0   5   8        7.29        8.37      1.86 o
   1   5   8       97.41       99.40      3.21 o
   2   5   8       38.98       41.30      1.66 o
   3   5   8        2.41        3.50      1.18 o
   4   5   8       65.30       54.00      2.45 o
   5   5   8        1.27        1.55      1.35 o
   6   5   8        2.43        1.45      1.41 o
   7   5   8       15.27       11.80      3.89 o
   8   5   8        2.96        4.97      6.25 o
   9   5   8       82.10      100.85     10.21 o
 -12   6   8        0.41        5.66      4.36 o
 -11   6   8       28.63       37.50      7.16 o
 -10   6   8        0.02       -0.08      8.00 o
  -9   6   8       87.49       93.11      4.57 o
  -8   6   8      241.92      259.08      6.44 o
  -7   6   8       36.83       34.34      2.31 o
  -6   6   8      107.78      105.35      5.03 o
  -5   6   8        3.64        1.00      1.13 o
  -4   6   8        2.14        1.74      2.03 o
  -3   6   8       26.86       19.35      3.05 o
  -2   6   8       91.43       86.49      6.09 o
  -1   6   8      105.05       85.31      4.09 o
   0   6   8        3.77       13.08      2.05 o
   1   6   8       60.32       63.82      3.28 o
   2   6   8       24.64       22.05      2.10 o
   3   6   8      101.81      104.00      3.62 o
   4   6   8      195.92      197.57      6.62 o
   5   6   8        2.85        1.22      1.98 o
   6   6   8        2.50        3.81      2.29 o
   7   6   8      326.87      371.25     20.57 o
   8   6   8        1.69        0.15      5.33 o
   9   6   8       94.12       80.89      9.14 o
 -12   7   8        2.76        8.33      6.09 o
 -11   7   8        0.33       -3.56      3.98 o
 -10   7   8       37.37       45.19      5.27 o
  -9   7   8        0.69        2.40      3.60 o
  -8   7   8       10.97       10.33      4.87 o
  -7   7   8       19.18       14.99      2.62 o
  -6   7   8      129.31      130.10      4.75 o
  -5   7   8      101.36       95.91      5.26 o
  -4   7   8        1.42       -0.43      2.36 o
  -3   7   8       20.60       17.49      2.69 o
  -2   7   8      834.39      865.57     20.26 o
  -1   7   8       34.80       29.35      2.96 o
   0   7   8      279.71      314.10     12.19 o
   1   7   8       30.87       34.86      3.18 o
   2   7   8      126.02      148.15      6.03 o
   3   7   8      109.58      118.98      7.31 o
   4   7   8       33.86       27.73      3.81 o
   5   7   8        0.15        3.35      2.59 o
   6   7   8       11.86       10.97      3.05 o
   7   7   8       71.71       91.56     10.51 o
   8   7   8       31.63       14.32      5.94 o
 -11   8   8       67.00       55.56      7.41 o
 -10   8   8       41.42       38.37      6.57 o
  -9   8   8      244.20      264.51     12.19 o
  -8   8   8       11.52       14.27      3.86 o
  -7   8   8       33.56       43.19      7.62 o
  -6   8   8       37.85       35.28      3.23 o
  -5   8   8       11.61        7.99      5.26 o
  -4   8   8        9.67       15.49      3.43 o
  -3   8   8        0.55       -1.12      2.59 o
  -2   8   8        9.95       14.33      2.64 o
  -1   8   8       64.45       58.37      3.93 o
   0   8   8       37.94       26.92      3.81 o
   1   8   8      119.17      125.17      5.76 o
   2   8   8        0.04       -3.20      4.11 o
   3   8   8        0.05       -3.81      3.81 o
   4   8   8       22.47       18.28      4.57 o
   5   8   8       30.41       30.92      5.03 o
   6   8   8        2.99       -1.98      3.05 o
   7   8   8      162.39      172.45     14.02 o
 -10   9   8       22.56       25.64      5.14 o
  -9   9   8        4.59        9.00      6.07 o
  -8   9   8        2.72        3.26      4.25 o
  -7   9   8       17.96       15.87      3.38 o
  -6   9   8       15.69       18.58      7.62 o
  -5   9   8      169.25      177.40      7.48 o
  -4   9   8      122.80      141.60      7.54 o
  -3   9   8        3.43       -1.90      3.88 o
  -2   9   8        6.16        5.11      3.81 o
  -1   9   8        0.62        1.37      2.59 o
   0   9   8        2.62        5.26      2.74 o
   1   9   8        8.30       17.06      5.18 o
   2   9   8      104.95       99.63      7.01 o
   3   9   8       29.55       30.62      4.72 o
   4   9   8      185.51      204.59     12.49 o
   5   9   8        1.62        6.40      4.42 o
   6   9   8      140.70      160.72     13.41 o
 -10  10   8       11.18       11.46      6.89 o
  -9  10   8       60.72       57.46      5.92 o
  -8  10   8        0.14       -3.14     10.51 o
  -7  10   8      110.71      121.71      9.44 o
  -6  10   8        2.37        4.44      3.50 o
  -5  10   8       12.71        6.47      4.85 o
  -4  10   8        1.24       -2.36      5.03 o
  -3  10   8        0.48       -1.28      3.12 o
  -2  10   8       26.17       23.70      3.82 o
  -1  10   8       47.08       48.15     10.36 o
   0  10   8        1.97        3.50      4.11 o
   1  10   8      248.69      259.58     12.95 o
   2  10   8       51.26       68.70      7.77 o
   3  10   8       10.63       11.12      4.27 o
   4  10   8       23.88       23.92      4.27 o
   5  10   8       15.13        3.96      3.81 o
  -8  11   8       35.49       34.95      5.73 o
  -7  11   8        4.25        3.39     10.51 o
  -6  11   8        8.16       13.10      5.97 o
  -5  11   8        1.01        0.47      4.04 o
  -4  11   8       18.77        9.33      5.49 o
  -3  11   8       70.74       55.19      5.81 o
  -2  11   8      167.86      180.47      8.56 o
  -1  11   8       50.33       51.80      9.14 o
   0  11   8        0.07        3.35      5.03 o
   1  11   8       29.94       27.73      6.09 o
   2  11   8       15.20        9.75      4.72 o
   3  11   8       11.88       15.08      6.40 o
  -6  12   8        8.23        8.91      4.61 o
  -5  12   8       75.16       83.05      7.16 o
  -4  12   8      161.14      150.18      9.69 o
  -3  12   8      109.18      110.02     22.39 o
  -2  12   8      416.74      466.92     27.27 o
  -1  12   8       10.93       13.71      7.46 o
   0  12   8       12.13        7.31      5.64 o
   1  12   8        2.77        9.60      7.01 o
   0 -13   9       30.85       19.57      5.08 o
   1 -13   9        0.10        2.82      4.16 o
   2 -13   9       16.97       22.55      6.40 o
   3 -13   9        0.01        8.23      7.77 o
   4 -13   9      105.21       86.83     10.66 o
  -3 -12   9      155.11      151.06      9.04 o
  -2 -12   9       21.42       21.70      4.17 o
  -1 -12   9        1.55        0.00      3.51 o
   0 -12   9       26.79       23.05      4.02 o
   1 -12   9        0.69       -3.84      3.84 o
   2 -12   9      193.02      190.83      8.30 o
   3 -12   9        8.25        4.49      7.01 o
   4 -12   9       66.81       67.79      5.79 o
   5 -12   9        4.05        9.75      5.48 o
   6 -12   9        9.52        1.37      4.57 o
  -5 -11   9        2.12       -6.93      6.93 o
  -4 -11   9        0.59       -0.29      3.00 o
  -3 -11   9        3.02       -0.35      4.87 o
  -2 -11   9        4.16       14.25      4.80 o
  -1 -11   9        3.61        8.90      3.22 o
   0 -11   9       90.37      110.59      5.96 o
   1 -11   9       57.74       47.15      4.49 o
   2 -11   9      217.01      221.32      7.55 o
   3 -11   9       23.71       25.65      2.90 o
   4 -11   9        2.92       -1.52      4.42 o
   5 -11   9        5.81        3.66      3.50 o
   6 -11   9        0.26        1.37      4.27 o
   7 -11   9        2.20        7.77      4.27 o
   8 -11   9       84.49       62.92      8.07 o
  -7 -10   9       94.30       80.61     10.51 o
  -6 -10   9       12.35       10.69      3.44 o
  -5 -10   9      153.02      162.39      6.83 o
  -4 -10   9        9.78        9.77      3.28 o
  -3 -10   9      372.47      411.34     10.53 o
  -2 -10   9       86.05       90.33      5.07 o
  -1 -10   9       25.04       33.99      4.65 o
   0 -10   9        1.81       10.21      3.21 o
   1 -10   9        0.48        0.60      4.49 o
   2 -10   9        0.16       -2.38      2.38 o
   3 -10   9       31.23       34.00      3.06 o
   4 -10   9        3.92       -0.33      3.02 o
   5 -10   9        1.77        7.13      3.17 o
   6 -10   9        2.05       -0.30      3.35 o
   7 -10   9        5.87        3.50      3.81 o
   8 -10   9        8.11       10.82      4.57 o
  -8  -9   9        0.00       -4.14      4.14 o
  -7  -9   9        4.13        5.33      3.12 o
  -6  -9   9       12.71        9.34      3.14 o
  -5  -9   9        2.92        2.50      3.43 o
  -4  -9   9      149.30      151.49      5.55 o
  -3  -9   9       21.04       15.21      2.58 o
  -2  -9   9       45.17       46.73      3.70 o
  -1  -9   9        0.21        5.47      4.80 o
   0  -9   9        8.90        8.80      2.60 o
   1  -9   9       10.32        6.74      2.70 o
   2  -9   9        0.01        1.29      1.71 o
   3  -9   9        3.41        3.07      1.93 o
   4  -9   9      100.71      101.39      6.40 o
   5  -9   9      113.43      115.99      4.79 o
   6  -9   9        1.58        3.50      2.59 o
   7  -9   9       21.14       18.59      3.66 o
   8  -9   9       68.15       88.05      5.94 o
   9  -9   9        1.59       -5.33      5.79 o
  -9  -8   9       14.57       14.70      7.24 o
  -8  -8   9       13.27       14.47      4.01 o
  -7  -8   9       92.95       94.05      8.30 o
  -6  -8   9        7.00        6.59      5.94 o
  -5  -8   9       45.21       45.28      3.23 o
  -4  -8   9        8.14        8.04      3.35 o
  -3  -8   9      583.26      647.45     13.20 o
  -2  -8   9       77.82       75.72      4.87 o
  -1  -8   9      232.71      262.34      6.45 o
   0  -8   9       79.32       74.26      3.99 o
   1  -8   9       82.20       81.51      3.66 o
   2  -8   9       27.13       20.67      3.12 o
   3  -8   9        3.93        1.50      1.61 o
   4  -8   9        6.17       12.64      1.72 o
   5  -8   9       26.45       26.62      4.04 o
   6  -8   9       74.08       91.13      7.24 o
   7  -8   9       56.39       64.29      3.96 o
   8  -8   9       10.77        6.86      2.44 o
   9  -8   9        0.51       -5.64      5.64 o
  10  -8   9        9.24        6.15      5.45 o
  -9  -7   9       10.80       10.81      3.38 o
  -8  -7   9       33.86       52.23      9.14 o
  -7  -7   9       76.45       93.31      4.74 o
  -6  -7   9       19.36       19.02      2.64 o
  -5  -7   9        1.00        0.15      2.47 o
  -4  -7   9       82.59       90.02      3.93 o
  -3  -7   9       95.58      103.73      7.92 o
  -2  -7   9      162.66      171.50      5.26 o
  -1  -7   9       22.73       29.81      2.89 o
   0  -7   9      248.15      205.03      8.76 o
   1  -7   9       30.45       23.83      2.67 o
   2  -7   9      656.42      626.37     11.41 o
   3  -7   9        0.96        2.67      1.40 o
   4  -7   9        0.71        1.75      1.29 o
   5  -7   9       11.01        7.36      3.12 o
   6  -7   9       34.96       27.26      2.45 o
   7  -7   9        3.99        5.94      1.98 o
   8  -7   9       28.22       33.21      3.05 o
   9  -7   9        0.52       -6.70      7.92 o
  10  -7   9       67.55       78.78      7.22 o
 -10  -6   9       58.39       47.30      4.90 o
  -9  -6   9       50.62       60.07      4.20 o
  -8  -6   9       31.97       35.23      4.04 o
  -7  -6   9      305.19      336.10      8.54 o
  -6  -6   9       10.46       11.37      2.52 o
  -5  -6   9       76.89       73.81      3.39 o
  -4  -6   9      193.24      193.66      9.06 o
  -3  -6   9       59.35       59.01      2.85 o
  -2  -6   9       98.28      104.56      4.57 o
  -1  -6   9      533.37      531.56     15.39 o
   0  -6   9      191.67      213.97      5.67 o
   1  -6   9      154.16      110.39      3.39 o
   2  -6   9       36.93       30.88      1.67 o
   3  -6   9        2.67        4.04      1.62 o
   4  -6   9      102.55       96.49      2.97 o
   5  -6   9       14.79       10.15      2.05 o
   6  -6   9      260.18      263.76      6.95 o
   7  -6   9      130.92      135.58      5.79 o
   8  -6   9      224.39      248.16     13.56 o
   9  -6   9        1.19        2.23      4.34 o
  10  -6   9        9.82       16.22     15.16 o
  11  -6   9        4.09        4.06      4.41 o
 -11  -5   9       16.85       23.78      4.68 o
 -10  -5   9        0.19       -4.04      4.04 o
  -9  -5   9       45.88       44.80      4.12 o
  -8  -5   9       47.45       50.77      5.18 o
  -7  -5   9        0.40        2.23      2.23 o
  -6  -5   9       13.33       11.71      2.62 o
  -5  -5   9       19.93       15.91      2.23 o
  -4  -5   9       68.61       70.11      2.90 o
  -3  -5   9       50.69       49.01      6.63 o
  -2  -5   9        7.97       12.10      2.97 o
  -1  -5   9      115.32      118.50      4.24 o
   0  -5   9        9.31        9.11      1.43 o
   1  -5   9      125.32      119.41      5.79 o
   2  -5   9      311.58      280.25     10.36 o
   3  -5   9      429.45      384.13      6.48 o
   4  -5   9      127.40      125.93      3.96 o
   5  -5   9       35.93       46.42      2.42 o
   6  -5   9        0.05       -1.88      2.13 o
   7  -5   9       26.93       27.08      1.83 o
   8  -5   9        4.62       18.13      5.18 o
   9  -5   9       24.34       26.01      4.40 o
  10  -5   9        4.83       16.34      5.07 o
  11  -5   9       26.13       22.78      9.98 o
 -11  -4   9      172.72      166.03      8.45 o
 -10  -4   9       99.82      101.25      4.68 o
  -9  -4   9       36.90       39.71      3.54 o
  -8  -4   9      123.84      127.01     10.82 o
  -7  -4   9      188.04      175.35      5.00 o
  -6  -4   9       43.04       37.62      7.92 o
  -5  -4   9      970.31      927.16     15.89 o
  -4  -4   9      572.54      589.09     10.71 o
  -3  -4   9       20.36       23.35      2.51 o
  -2  -4   9        6.51        7.04      1.83 o
  -1  -4   9      122.91      126.97      3.88 o
   0  -4   9      119.46      115.00      5.64 o
   1  -4   9      104.61       85.33      2.38 o
   2  -4   9      481.25      429.06      6.98 o
   3  -4   9      189.60      187.55      3.60 o
   4  -4   9     2196.41     2214.18     59.03 o
   5  -4   9       87.42       89.47      2.85 o
   6  -4   9       29.58       26.02      1.50 o
   7  -4   9        0.29       -0.86      2.14 o
   8  -4   9       22.80       24.94      3.71 o
   9  -4   9        0.82        2.48      3.92 o
  10  -4   9        1.31        1.31      4.04 o
  11  -4   9        3.84        0.00      8.38 o
 -12  -3   9      149.34      126.81      9.95 o
 -11  -3   9        0.50       -0.35      6.25 o
 -10  -3   9        2.27        3.80      3.22 o
  -9  -3   9      132.24      140.35      5.00 o
  -8  -3   9       10.54       10.48      4.19 o
  -7  -3   9      109.97      110.22      3.93 o
  -6  -3   9       27.96       32.09      2.53 o
  -5  -3   9        5.06        4.72      2.36 o
  -4  -3   9      570.20      547.92      9.80 o
  -3  -3   9     1174.39     1167.02     17.42 o
  -2  -3   9      630.09      647.05     10.45 o
  -1  -3   9        6.37        8.30      1.24 o
   0  -3   9       44.11       42.24      1.90 o
   1  -3   9      224.37      212.72      5.94 o
   2  -3   9      649.02      625.56     17.75 o
   3  -3   9      757.18      769.39     10.90 o
   4  -3   9       47.04       29.46      1.22 o
   5  -3   9       23.85       15.67      2.53 o
   6  -3   9       12.11       11.42      2.34 o
   7  -3   9        0.36        3.42      1.89 o
   8  -3   9       34.27       32.99      4.21 o
   9  -3   9        4.35        7.89      4.79 o
  10  -3   9       36.91       44.31      6.51 o
  11  -3   9      694.11      827.46     29.88 o
 -12  -2   9       59.88       55.78      8.07 o
 -11  -2   9      199.70      193.23     21.63 o
 -10  -2   9      279.99      289.16     15.01 o
  -9  -2   9       78.88       85.66      7.01 o
  -8  -2   9      459.75      496.15     18.59 o
  -7  -2   9       77.37       79.84      3.73 o
  -6  -2   9      129.60      129.66      3.81 o
  -5  -2   9       62.30       59.05      3.81 o
  -4  -2   9       36.24       30.12      3.43 o
  -3  -2   9       11.52        9.62      1.39 o
  -2  -2   9        7.77       12.10      1.21 o
  -1  -2   9       82.11       80.26      2.44 o
   0  -2   9       60.51       58.90      2.21 o
   1  -2   9       59.81       49.44      1.72 o
   2  -2   9       10.58        6.48      0.99 o
   3  -2   9      655.45      629.60     13.41 o
   4  -2   9      344.52      312.28     14.70 o
   5  -2   9        9.48        8.60      3.20 o
   6  -2   9      367.30      355.79     10.59 o
   7  -2   9       62.78       58.06      3.09 o
   8  -2   9        0.72        3.25      2.82 o
   9  -2   9        8.37       17.72      4.79 o
  10  -2   9      260.93      286.24     15.23 o
  11  -2   9       16.34       27.27      6.70 o
 -12  -1   9        9.02        6.72      3.43 o
 -11  -1   9       22.43       31.45      4.83 o
 -10  -1   9        0.23        0.17      2.67 o
  -9  -1   9        8.06        6.53      5.71 o
  -8  -1   9        9.32       12.83      1.99 o
  -7  -1   9      143.55      146.65      4.49 o
  -6  -1   9       29.62       24.42      2.51 o
  -5  -1   9       33.87       33.58      3.43 o
  -4  -1   9        7.01        7.60      2.29 o
  -3  -1   9      259.33      259.55      4.79 o
  -2  -1   9      138.36      144.10      4.11 o
  -1  -1   9      160.62      161.87      2.75 o
   0  -1   9        1.02        1.30      0.69 o
   1  -1   9      130.17      142.46      5.94 o
   2  -1   9        5.85        5.90      0.99 o
   3  -1   9      217.30      205.13      2.84 o
   4  -1   9       17.38       13.16      2.04 o
   5  -1   9      364.19      336.96      8.53 o
   6  -1   9       21.07       25.40      2.45 o
   7  -1   9      201.37      190.45     10.05 o
   8  -1   9       71.28       65.12      3.28 o
   9  -1   9       74.77       75.26      7.01 o
  10  -1   9       10.66       18.28      5.94 o
  11  -1   9      239.91      242.83     16.30 o
 -12   0   9       14.08       16.75      3.80 o
 -11   0   9       14.92       16.66      4.04 o
 -10   0   9       27.82       35.29      3.26 o
  -9   0   9       13.05       14.70      5.10 o
  -8   0   9      241.82      267.93      6.62 o
  -7   0   9       29.44       38.64      2.85 o
  -6   0   9      735.01      767.63     20.72 o
  -5   0   9       15.38       12.29      1.00 o
  -4   0   9      307.86      308.66     10.59 o
  -3   0   9       48.16       47.75      1.27 o
  -2   0   9       42.51       41.79      1.27 o
  -1   0   9       84.53       86.88      3.66 o
   0   0   9       40.75       34.65      1.52 o
   1   0   9       13.90       13.09      0.80 o
   2   0   9      127.01      120.36      3.88 o
   3   0   9       77.10       78.14      3.26 o
   4   0   9      212.30      190.14      7.31 o
   5   0   9        1.92       -1.65      1.83 o
   6   0   9        2.61        4.70      1.72 o
   7   0   9       43.62       50.33      7.77 o
   8   0   9       42.04       42.65      3.66 o
   9   0   9        0.44       -4.87      6.09 o
  10   0   9        5.61       18.13      7.92 o
  11   0   9       39.38       32.75      8.84 o
 -12   1   9        0.10        2.59      3.30 o
 -11   1   9       71.94       74.97      6.25 o
 -10   1   9       39.74       36.40      5.71 o
  -9   1   9       20.05       21.31      2.41 o
  -8   1   9       70.15       62.83      2.84 o
  -7   1   9       77.95       68.34      6.93 o
  -6   1   9        6.96        4.87      0.95 o
  -5   1   9      152.26      160.98      3.37 o
  -4   1   9        3.17        2.93      0.95 o
  -3   1   9      261.03      265.48      4.25 o
  -2   1   9       15.11       15.92      0.87 o
  -1   1   9      105.59      121.41      3.28 o
   0   1   9        3.20        1.90      0.69 o
   1   1   9       41.70       50.43      1.45 o
   2   1   9       11.55        9.37      0.69 o
   3   1   9        8.30        5.64      1.21 o
   4   1   9       21.05       18.00      1.57 o
   5   1   9      325.59      321.63      7.86 o
   6   1   9       27.39       19.39      2.12 o
   7   1   9      149.37      152.62      6.17 o
   8   1   9        9.63        9.77      2.26 o
   9   1   9      109.87      130.58      7.16 o
  10   1   9       73.67       88.51     10.36 o
  11   1   9        0.06        5.03      5.79 o
 -13   2   9        6.38        7.31      6.25 o
 -12   2   9       10.38       10.30      4.27 o
 -11   2   9       37.40       43.39      3.83 o
 -10   2   9        0.14        2.64      2.51 o
  -9   2   9       24.92       20.01      2.64 o
  -8   2   9       31.73       34.02      2.45 o
  -7   2   9        6.12        5.26      1.09 o
  -6   2   9      115.86      102.79      2.85 o
  -5   2   9       98.89       90.06      3.12 o
  -4   2   9      434.76      396.39      6.40 o
  -3   2   9      199.00      197.53      4.72 o
  -2   2   9       57.72       43.17      1.60 o
  -1   2   9       20.12       17.13      1.29 o
   0   2   9       54.00       51.27      1.43 o
   1   2   9        0.00        0.61      0.59 o
   2   2   9     1386.28     1454.31     17.68 o
   3   2   9      428.93      429.72     13.94 o
   4   2   9      185.02      168.63      7.08 o
   5   2   9        8.83        3.99      4.80 o
   6   2   9       86.02       74.70      7.16 o
   7   2   9        0.04        1.21      4.11 o
   8   2   9       55.44       56.45      4.21 o
   9   2   9       11.49       14.57      6.47 o
  10   2   9       17.11       14.49      4.15 o
 -12   3   9       31.79       26.35      5.56 o
 -11   3   9      275.01      273.55      9.47 o
 -10   3   9        0.51        4.64      3.14 o
  -9   3   9        6.14        3.35      2.15 o
  -8   3   9       17.64       12.28      1.97 o
  -7   3   9      275.95      279.56      6.36 o
  -6   3   9       46.37       44.57      2.36 o
  -5   3   9      287.16      264.73      9.14 o
  -4   3   9       17.81       10.19      1.13 o
  -3   3   9      789.61      824.66     12.27 o
  -2   3   9      194.91      201.48      6.17 o
  -1   3   9       32.10       30.77      1.39 o
   0   3   9      117.35      121.80      8.07 o
   1   3   9        0.04        0.71      0.55 o
   2   3   9       96.23       88.46      1.97 o
   3   3   9      281.29      246.75      4.90 o
   4   3   9      126.66      116.23      2.61 o
   5   3   9      166.92      170.77      6.48 o
   6   3   9       62.58       57.55      4.04 o
   7   3   9       13.41       12.54      3.17 o
   8   3   9       43.87       43.23      4.51 o
   9   3   9       13.12       14.22      4.17 o
  10   3   9       25.17       16.58      5.68 o
 -12   4   9       51.10       57.99      5.40 o
 -11   4   9       37.29       35.27      3.83 o
 -10   4   9       35.70       35.75      4.72 o
  -9   4   9        0.27       -0.79      1.93 o
  -8   4   9        0.54       -0.19      1.76 o
  -7   4   9        6.09        6.53      1.72 o
  -6   4   9       73.43       67.71      2.88 o
  -5   4   9       75.18       79.43      7.31 o
  -4   4   9     1951.60     2094.72     47.99 o
  -3   4   9       29.38       26.23      1.52 o
  -2   4   9      609.00      606.01     10.33 o
  -1   4   9      104.57       95.95      2.90 o
   0   4   9      119.89      112.84      3.73 o
   1   4   9      141.58      138.83      3.80 o
   2   4   9      196.47      184.62      3.86 o
   3   4   9      264.74      270.50      5.43 o
   4   4   9        0.03        1.36      0.90 o
   5   4   9       16.64       21.37      2.82 o
   6   4   9      113.15      110.89      5.47 o
   7   4   9       22.87       22.89      5.33 o
   8   4   9       43.24       41.04      6.47 o
   9   4   9       32.94       43.57      7.62 o
 -12   5   9      152.93      129.24      8.72 o
 -11   5   9        0.46        2.78      3.82 o
 -10   5   9       18.17       20.36      3.28 o
  -9   5   9      126.96      130.82      8.00 o
  -8   5   9       25.27       28.31      2.53 o
  -7   5   9       25.89       25.08      2.08 o
  -6   5   9       31.51       25.75      3.35 o
  -5   5   9      143.05      153.67      3.88 o
  -4   5   9       17.54       23.91      2.37 o
  -3   5   9       37.96       24.77      1.52 o
  -2   5   9      153.12      132.15      3.92 o
  -1   5   9      116.02       88.79      8.68 o
   0   5   9      338.85      356.44      9.21 o
   1   5   9      133.09      141.37      4.85 o
   2   5   9        1.55        1.52      1.62 o
   3   5   9      220.27      229.47     17.75 o
   4   5   9      204.27      212.76      5.97 o
   5   5   9      209.18      199.77     16.76 o
   6   5   9       40.60       39.46      7.16 o
   7   5   9       13.41       16.76      7.31 o
   8   5   9      158.49      162.70     13.86 o
   9   5   9       34.12       44.64      8.23 o
 -12   6   9        4.54        3.21      4.51 o
 -11   6   9       42.28       42.10      6.52 o
 -10   6   9        8.45        4.81      8.68 o
  -9   6   9       15.21       16.60      5.12 o
  -8   6   9       88.72       99.73      4.93 o
  -7   6   9       40.02       43.22      3.32 o
  -6   6   9      193.74      217.94     19.04 o
  -5   6   9        4.24        4.95      1.91 o
  -4   6   9       97.74       97.43      4.31 o
  -3   6   9       24.80       23.90      3.43 o
  -2   6   9       68.07       60.95      3.71 o
  -1   6   9       27.83       19.49      2.53 o
   0   6   9        4.94        8.38      2.37 o
   1   6   9        3.95        2.94      2.21 o
   2   6   9      129.04      116.08      6.40 o
   3   6   9       12.68       14.02      3.05 o
   4   6   9       91.19       74.95      4.27 o
   5   6   9        3.10        5.18      2.59 o
   6   6   9        0.41       -2.74      6.55 o
   7   6   9       14.35        9.60      7.62 o
   8   6   9        4.89       14.02      7.92 o
 -11   7   9        3.67        8.48      4.57 o
 -10   7   9       26.58       23.89      4.51 o
  -9   7   9       16.95       20.47      7.62 o
  -8   7   9        6.01        4.74      3.25 o
  -7   7   9       20.55       25.59      5.48 o
  -6   7   9        2.54        1.18      2.49 o
  -5   7   9        5.10        3.60      2.51 o
  -4   7   9        0.04       -2.45      2.51 o
  -3   7   9       17.23       19.49      3.72 o
  -2   7   9       19.78       15.30      2.64 o
  -1   7   9      129.36      104.83      4.84 o
   0   7   9       52.54       51.44      4.49 o
   1   7   9       45.68       37.91      2.91 o
   2   7   9       40.25       34.12      4.57 o
   3   7   9       12.17       11.73      3.66 o
   4   7   9       10.18        9.75      2.74 o
   5   7   9        8.76        8.07      2.74 o
   6   7   9      344.16      417.26     23.46 o
   7   7   9        9.56       15.69      7.92 o
 -11   8   9        8.25       11.68      6.51 o
 -10   8   9        0.23        5.32      5.97 o
  -9   8   9        1.42        3.24      5.65 o
  -8   8   9       14.31       17.68      6.25 o
  -7   8   9       42.73       46.32      3.80 o
  -6   8   9      184.42      187.39      8.23 o
  -5   8   9      111.29      116.77      4.67 o
  -4   8   9        1.08        6.06      3.98 o
  -3   8   9       43.66       47.44      9.90 o
  -2   8   9        0.05       -0.27      2.31 o
  -1   8   9        5.23        7.05      3.12 o
   0   8   9       28.22       37.13      4.49 o
   1   8   9        5.00        1.52      3.05 o
   2   8   9       33.28       30.32      5.18 o
   3   8   9       12.34       13.10      4.42 o
   4   8   9       22.14       30.16      4.42 o
   5   8   9       39.74       42.05      4.11 o
   6   8   9        9.27       12.80      6.25 o
 -10   9   9      108.53       99.61      7.84 o
  -9   9   9        0.49       -3.81      3.81 o
  -8   9   9       52.28       66.27      6.95 o
  -7   9   9        6.10        6.02      3.97 o
  -6   9   9       19.84       29.53      4.42 o
  -5   9   9       24.43       24.14      3.78 o
  -4   9   9       19.29       17.60      4.34 o
  -3   9   9        5.64        6.55      3.01 o
  -2   9   9        0.15        5.68      4.20 o
  -1   9   9        9.14       13.09      2.84 o
   0   9   9      119.88      130.25      8.68 o
   1   9   9        0.34        0.91      3.50 o
   2   9   9       80.82       81.96      6.86 o
   3   9   9        0.01       -1.07      3.20 o
   4   9   9        2.87       -1.22      4.42 o
   5   9   9        5.59       10.05      6.25 o
  -9  10   9        4.30        2.91      6.67 o
  -8  10   9       27.51       33.31      5.43 o
  -7  10   9        3.49        2.93      4.27 o
  -6  10   9       10.35        7.73      3.38 o
  -5  10   9       11.52       22.11     10.36 o
  -4  10   9        0.04       -1.52      4.42 o
  -3  10   9        0.95        1.50      4.94 o
  -2  10   9       66.25       74.19      5.48 o
  -1  10   9      105.85      116.23      8.68 o
   0  10   9        0.25       -3.96      3.96 o
   1  10   9        0.79        2.74      4.27 o
   2  10   9       18.26       23.61      5.79 o
   3  10   9       13.11       10.66      4.27 o
   4  10   9       30.59       30.32      6.09 o
  -7  11   9        7.43        2.35     10.66 o
  -6  11   9       88.76      100.52      6.76 o
  -5  11   9        3.55        5.12      5.71 o
  -4  11   9        3.37        3.35      3.88 o
  -3  11   9       96.90       96.94      6.62 o
  -2  11   9      629.77      749.66     37.32 o
  -1  11   9       86.04       99.17     10.51 o
   0  11   9      296.87      283.96     17.21 o
   1  11   9       66.86       58.65      7.01 o
   2  11   9        0.95       -2.29      4.72 o
  -5  12   9       20.55       22.04      5.18 o
  -4  12   9        6.71        7.41      6.19 o
  -3  12   9       42.05       33.06      6.70 o
  -2  12   9       48.33       42.81      7.92 o
  -1  12   9       60.04       56.06      9.29 o
  -2 -12  10        2.06        0.26      3.73 o
  -1 -12  10        3.41        1.11      3.44 o
   0 -12  10       10.78       11.23      8.38 o
   1 -12  10       13.71        9.43      3.33 o
   2 -12  10      213.57      245.52     12.57 o
   3 -12  10       10.33        7.58      3.51 o
   4 -12  10      234.11      229.57     11.43 o
   5 -12  10       59.05       42.05      8.68 o
  -5 -11  10       19.74       13.55      5.94 o
  -4 -11  10      255.85      279.61     11.97 o
  -3 -11  10       90.93       84.55      5.85 o
  -2 -11  10       43.03       52.44      5.48 o
  -1 -11  10        1.13        0.66      3.26 o
   0 -11  10      140.22      141.04      7.39 o
   1 -11  10       40.57       45.67      4.17 o
   2 -11  10      213.76      251.33     15.08 o
   3 -11  10       40.24       41.26      3.97 o
   4 -11  10       48.32       48.04      6.78 o
   5 -11  10        0.01        2.44      4.11 o
   6 -11  10       74.96       83.18      5.94 o
   7 -11  10       14.94        9.60      4.87 o
  -6 -10  10        1.55        2.23      4.95 o
  -5 -10  10       48.44       46.89      4.21 o
  -4 -10  10        4.63        2.35      3.97 o
  -3 -10  10      104.66      127.49      6.15 o
  -2 -10  10        0.46        5.09      3.72 o
  -1 -10  10      122.62      133.35      5.71 o
   0 -10  10        8.71        8.50      3.55 o
   1 -10  10       27.74       23.00      2.99 o
   2 -10  10        3.27        3.69      3.66 o
   3 -10  10       52.62       57.47      4.05 o
   4 -10  10       22.52       18.26      2.81 o
   5 -10  10       22.01       33.36      4.87 o
   6 -10  10       11.93       11.58      3.35 o
   7 -10  10        7.99       12.49      3.81 o
   8 -10  10       46.75       44.79      5.33 o
  -7  -9  10       36.16       35.50      4.04 o
  -6  -9  10       23.10       24.85      3.51 o
  -5  -9  10       14.12       20.30      3.87 o
  -4  -9  10       30.77       35.00      6.47 o
  -3  -9  10        6.21        8.05      6.25 o
  -2  -9  10       10.34       11.28      3.35 o
  -1  -9  10        7.73       10.51      3.06 o
   0  -9  10        0.74        2.60      1.86 o
   1  -9  10        4.11       -0.95      4.11 o
   2  -9  10        0.25       -2.23      2.23 o
   3  -9  10        1.21        2.11      3.20 o
   4  -9  10        2.58       -1.76      2.97 o
   5  -9  10       30.29       29.93      5.18 o
   6  -9  10       37.07       44.03      4.27 o
   7  -9  10       48.51       44.18      3.81 o
   8  -9  10       25.63       34.73      7.16 o
   9  -9  10        0.71       -8.23      8.23 o
  -8  -8  10        0.38       -2.53      3.77 o
  -7  -8  10        6.52        8.27      3.80 o
  -6  -8  10       28.02       37.50      3.73 o
  -5  -8  10       54.16       44.35      3.39 o
  -4  -8  10        4.29        2.87      2.89 o
  -3  -8  10       32.78       30.76      4.87 o
  -2  -8  10        1.09       -1.58      3.35 o
  -1  -8  10       58.83       69.24      3.80 o
   0  -8  10       41.83       34.00      3.59 o
   1  -8  10        0.69        1.79      1.86 o
   2  -8  10       39.00       34.09      4.57 o
   3  -8  10       26.31       22.01      1.99 o
   4  -8  10        7.28        7.43      3.50 o
   5  -8  10      147.38      158.77     14.55 o
   6  -8  10       25.45       15.39      2.59 o
   7  -8  10       36.07       35.65      3.35 o
   8  -8  10        7.05       14.93      8.07 o
   9  -8  10        3.27        4.27      6.25 o
  -9  -7  10        4.08       -0.44     10.05 o
  -8  -7  10      102.80       89.39      5.06 o
  -7  -7  10      131.27      144.07     15.61 o
  -6  -7  10       94.05      103.13      6.17 o
  -5  -7  10       13.50       14.03      2.58 o
  -4  -7  10      123.09      125.85      5.18 o
  -3  -7  10       48.59       50.00      2.96 o
  -2  -7  10      176.97      207.88      5.71 o
  -1  -7  10       37.60       33.59      2.73 o
   0  -7  10      236.02      257.63     20.79 o
   1  -7  10       32.04       28.56      3.96 o
   2  -7  10        2.66        2.69      3.50 o
   3  -7  10       42.49       39.22      2.36 o
   4  -7  10        5.51        3.90      2.33 o
   5  -7  10       45.03       53.95      5.41 o
   6  -7  10      119.81      132.56      4.64 o
   7  -7  10       10.37        9.60      2.59 o
   8  -7  10      126.32      140.46     10.51 o
   9  -7  10        0.21       -4.72      4.72 o
  10  -7  10       59.47       63.67      7.95 o
 -10  -6  10       38.14       30.39      5.12 o
  -9  -6  10        0.16        1.62      3.07 o
  -8  -6  10        0.00        4.94      3.51 o
  -7  -6  10        6.12        7.93      2.69 o
  -6  -6  10       32.54       32.46      3.88 o
  -5  -6  10        0.59        2.31      2.47 o
  -4  -6  10       63.24       65.55      3.33 o
  -3  -6  10       35.68       29.69      2.53 o
  -2  -6  10       18.07       18.03      2.10 o
  -1  -6  10        5.33        4.40      2.17 o
   0  -6  10       29.97       21.39      1.90 o
   1  -6  10      112.21       93.07      3.18 o
   2  -6  10      111.27       98.31      3.06 o
   3  -6  10        1.73        2.08      1.75 o
   4  -6  10        1.75        3.23      1.86 o
   5  -6  10      103.53      108.01      3.94 o
   6  -6  10       12.62       13.05      2.59 o
   7  -6  10       12.57       10.21      1.98 o
   8  -6  10        8.16        7.62      7.31 o
   9  -6  10       21.97       38.85      5.38 o
  10  -6  10       25.71       34.68      5.44 o
 -10  -5  10        0.98        4.95      3.12 o
  -9  -5  10        0.05        1.28      4.27 o
  -8  -5  10        5.38        5.92      2.64 o
  -7  -5  10        1.07        0.85      3.96 o
  -6  -5  10        2.57       11.40      2.73 o
  -5  -5  10      141.75      138.48      4.57 o
  -4  -5  10       25.51       16.62      2.44 o
  -3  -5  10       17.09       14.81      1.93 o
  -2  -5  10       75.12       79.75      2.91 o
  -1  -5  10      167.40      162.48      5.01 o
   0  -5  10      414.66      397.99      8.01 o
   1  -5  10      113.56       97.70      2.78 o
   2  -5  10       53.17       43.59      2.74 o
   3  -5  10       27.42       31.76      4.19 o
   4  -5  10      568.76      582.64     12.11 o
   5  -5  10      233.27      238.57      6.36 o
   6  -5  10      226.76      230.90      7.77 o
   7  -5  10      192.55      221.65     11.88 o
   8  -5  10        0.65        8.23      7.16 o
   9  -5  10        3.26        0.71      4.42 o
  10  -5  10       77.62       87.68      6.61 o
  11  -5  10        5.65       -5.21      5.21 o
 -11  -4  10       22.23       22.74     10.13 o
 -10  -4  10      109.95      114.30      5.81 o
  -9  -4  10       24.58       22.72      3.17 o
  -8  -4  10       30.39       33.91      5.79 o
  -7  -4  10        6.63        2.33      2.04 o
  -6  -4  10        9.87       12.81      3.73 o
  -5  -4  10      747.79      805.17     14.43 o
  -4  -4  10      606.25      641.99     23.16 o
  -3  -4  10      167.87      151.64      4.20 o
  -2  -4  10       99.38       83.08      3.23 o
  -1  -4  10      178.94      165.43      4.03 o
   0  -4  10       99.62       90.19      2.60 o
   1  -4  10       37.98       37.00      3.28 o
   2  -4  10        3.65        1.96      1.10 o
   3  -4  10       71.37       64.93      4.49 o
   4  -4  10       97.61       97.00      5.71 o
   5  -4  10        0.79        0.97      1.06 o
   6  -4  10       54.97       50.30      3.71 o
   7  -4  10       76.10       79.77      4.82 o
   8  -4  10        8.66       11.32      6.70 o
   9  -4  10        0.20        4.40      5.38 o
  10  -4  10       53.78       61.53      6.98 o
  11  -4  10        0.76       -4.87      4.87 o
 -11  -3  10       23.06       34.52      5.01 o
 -10  -3  10       40.98       45.63      3.55 o
  -9  -3  10        2.97        5.09      4.04 o
  -8  -3  10      123.92      130.46      6.86 o
  -7  -3  10      224.27      228.29      5.98 o
  -6  -3  10        0.87        1.36      2.10 o
  -5  -3  10       30.18       28.32      2.44 o
  -4  -3  10       13.42       18.49      2.15 o
  -3  -3  10        2.71        0.08      2.51 o
  -2  -3  10       36.47       33.58      1.65 o
  -1  -3  10        2.37        3.59      1.06 o
   0  -3  10      238.18      226.70      4.35 o
   1  -3  10       90.08       76.15      4.34 o
   2  -3  10      215.40      222.96      9.14 o
   3  -3  10       92.93      105.89      2.59 o
   4  -3  10        3.20        2.37      0.74 o
   5  -3  10        6.44       11.59      4.34 o
   6  -3  10       26.17       23.54      5.79 o
   7  -3  10       47.29       37.01      2.88 o
   8  -3  10       53.44       49.85     14.40 o
   9  -3  10        3.95        6.97      4.57 o
  10  -3  10       69.61       72.77      6.98 o
  11  -3  10        4.11        7.31      6.55 o
 -12  -2  10       11.07        5.81      6.19 o
 -11  -2  10        6.21       10.11      3.69 o
 -10  -2  10       62.02       77.04      4.03 o
  -9  -2  10        0.35        1.86      2.81 o
  -8  -2  10       63.77       59.58      3.07 o
  -7  -2  10       21.96       20.12      2.47 o
  -6  -2  10      253.51      249.53      5.92 o
  -5  -2  10       71.05       71.13      2.90 o
  -4  -2  10      301.83      284.14      5.48 o
  -3  -2  10      542.85      533.82     19.50 o
  -2  -2  10      897.22      963.78     26.66 o
  -1  -2  10        1.41        2.07      1.04 o
   0  -2  10        2.38        4.23      1.22 o
   1  -2  10       50.30       49.33      3.20 o
   2  -2  10      142.77      153.47      6.78 o
   3  -2  10       21.50       18.77      0.76 o
   4  -2  10       60.31       50.95      3.88 o
   5  -2  10        0.18        0.15      2.00 o
   6  -2  10       82.32       70.32      4.11 o
   7  -2  10       61.96       53.54      3.39 o
   8  -2  10        0.41        7.08      3.27 o
   9  -2  10        6.74        6.02      3.80 o
  10  -2  10      245.16      261.57     17.52 o
  11  -2  10       90.31       79.37     12.34 o
 -12  -1  10        1.57        0.51      4.20 o
 -11  -1  10       27.20       22.16      3.88 o
 -10  -1  10      129.63      141.21      5.22 o
  -9  -1  10        1.13        2.23      2.64 o
  -8  -1  10        2.60       10.17      2.67 o
  -7  -1  10      174.62      202.72      5.44 o
  -6  -1  10       30.40       31.27      1.68 o
  -5  -1  10      264.30      273.56      5.31 o
  -4  -1  10        0.25        1.68      1.18 o
  -3  -1  10       46.03       43.07      1.66 o
  -2  -1  10       17.15       20.02      1.23 o
  -1  -1  10      215.39      252.60      3.81 o
   0  -1  10       15.87       14.53      1.02 o
   1  -1  10        0.58        0.93      0.99 o
   2  -1  10        1.71        1.07      0.76 o
   3  -1  10      259.82      229.22      8.07 o
   4  -1  10        5.16        2.40      1.98 o
   5  -1  10        2.57       -1.39      2.12 o
   6  -1  10       38.32       29.64      8.15 o
   7  -1  10      107.38      101.65      4.31 o
   8  -1  10       22.74       18.15      6.17 o
   9  -1  10       56.89       69.16      7.77 o
  10  -1  10       25.05       41.89      7.31 o
  11  -1  10       63.41       56.67      8.23 o
 -12   0  10       24.80       18.38      5.56 o
 -11   0  10       14.93       20.87      3.58 o
 -10   0  10      107.41      123.37      4.90 o
  -9   0  10        5.23        3.79      3.81 o
  -8   0  10       13.36       12.47      2.19 o
  -7   0  10       84.78       85.74      3.96 o
  -6   0  10        7.26        4.89      3.58 o
  -5   0  10        5.67        4.59      0.73 o
  -4   0  10      192.19      185.31      5.03 o
  -3   0  10       21.65       20.61      1.01 o
  -2   0  10        0.96        0.40      0.76 o
  -1   0  10       18.54       17.34      1.52 o
   0   0  10       42.36       43.08      1.32 o
   1   0  10        5.80        5.20      0.86 o
   2   0  10        9.53       13.76      0.76 o
   3   0  10      107.34      108.13      4.02 o
   4   0  10        4.76        5.59      1.65 o
   5   0  10      136.69      127.46      3.81 o
   6   0  10      161.22      145.03      4.18 o
   7   0  10       31.95       32.21      5.79 o
   8   0  10       11.72       12.80      3.50 o
   9   0  10       26.00       31.99      7.31 o
  10   0  10      336.04      378.41     22.09 o
 -12   1  10       49.14       42.88      4.52 o
 -11   1  10       99.01       99.76      5.35 o
 -10   1  10        3.70        5.08      2.36 o
  -9   1  10        0.08        0.04      2.79 o
  -8   1  10       14.65       14.83      2.69 o
  -7   1  10      170.72      183.53      4.79 o
  -6   1  10        1.55        1.78      0.95 o
  -5   1  10      449.24      420.36      7.54 o
  -4   1  10       28.31       25.63      1.45 o
  -3   1  10      169.26      149.46      3.06 o
  -2   1  10        0.98        0.11      0.91 o
  -1   1  10        0.50        5.03      0.86 o
   0   1  10       33.12       34.81      1.18 o
   1   1  10       31.30       16.56      0.97 o
   2   1  10        0.14       -0.84      0.84 o
   3   1  10     1134.79     1113.56     18.13 o
   4   1  10      122.62      116.48      3.43 o
   5   1  10       24.62       21.42      2.45 o
   6   1  10        6.05        4.38      2.24 o
   7   1  10        2.37       -1.02      2.89 o
   8   1  10       19.12       27.15      2.70 o
   9   1  10        1.24        2.29      6.40 o
  10   1  10       29.58       34.73      8.38 o
 -12   2  10       12.90       11.69      3.71 o
 -11   2  10       47.91       47.06      4.22 o
 -10   2  10       24.91       25.67      3.94 o
  -9   2  10       18.95       21.33      2.47 o
  -8   2  10       17.44       13.20      2.64 o
  -7   2  10      227.74      222.09      5.59 o
  -6   2  10      249.84      240.72      4.90 o
  -5   2  10       13.19       14.92      2.13 o
  -4   2  10       12.35       12.49      1.13 o
  -3   2  10       91.33       89.17      2.21 o
  -2   2  10      143.60      159.90      4.04 o
  -1   2  10       15.03       14.86      0.90 o
   0   2  10        5.14        7.90      0.99 o
   1   2  10        3.98        4.90      0.76 o
   2   2  10      380.72      378.85     23.61 o
   3   2  10       22.68       23.43      0.97 o
   4   2  10      159.97      148.27      4.61 o
   5   2  10       34.58       28.60      2.56 o
   6   2  10       38.77       36.74      3.20 o
   7   2  10       59.05       55.48      3.46 o
   8   2  10        9.79       12.63      6.25 o
   9   2  10       36.58       45.48      5.12 o
  10   2  10        0.17       10.05      7.77 o
 -12   3  10       92.85       84.77     16.60 o
 -11   3  10       94.66       95.51      5.83 o
 -10   3  10       29.51       32.13      3.84 o
  -9   3  10        3.88        9.85      2.96 o
  -8   3  10       23.52       21.77      3.66 o
  -7   3  10        0.03       -1.27      1.27 o
  -6   3  10        7.47        6.75      1.52 o
  -5   3  10        0.04        1.19      1.98 o
  -4   3  10       55.95       52.62      1.83 o
  -3   3  10      154.27      182.78      5.56 o
  -2   3  10      210.93      219.54      5.13 o
  -1   3  10      342.33      315.02     13.56 o
   0   3  10      117.48      106.55      2.67 o
   1   3  10      893.06      904.78     11.21 o
   2   3  10      309.35      293.11      5.23 o
   3   3  10      559.70      510.42      9.91 o
   4   3  10      144.59      132.88      6.63 o
   5   3  10        1.08        1.15      2.13 o
   6   3  10       68.30       73.06      4.54 o
   7   3  10       93.62       84.26      5.35 o
   8   3  10        0.99        3.62      2.47 o
   9   3  10        8.68       12.64      6.25 o
 -12   4  10        0.17        8.07      5.92 o
 -11   4  10      240.35      237.07     11.21 o
 -10   4  10       27.76       23.92      5.55 o
  -9   4  10        0.00       -0.39      3.05 o
  -8   4  10        8.67        9.06      1.90 o
  -7   4  10        1.11        0.10      2.44 o
  -6   4  10        8.22        9.01      1.72 o
  -5   4  10        0.62        2.05      1.41 o
  -4   4  10       46.71       42.95      3.18 o
  -3   4  10      146.00      133.68      4.40 o
  -2   4  10      138.10      126.14      3.55 o
  -1   4  10        3.83        2.16      3.66 o
   0   4  10       38.10       36.11      2.67 o
   1   4  10        1.71        2.18      1.50 o
   2   4  10      118.63      119.05      3.43 o
   3   4  10       85.56       75.16      2.67 o
   4   4  10       11.03       11.44      1.31 o
   5   4  10      368.73      397.69     12.76 o
   6   4  10      100.27       89.27      7.77 o
   7   4  10       17.46       21.02      5.64 o
   8   4  10       14.17       24.68      8.23 o
   9   4  10        5.76        8.53      8.23 o
 -12   5  10        4.14        1.06      4.36 o
 -11   5  10        6.82       -0.08      4.01 o
 -10   5  10        0.16        6.48      9.44 o
  -9   5  10       30.13       25.67      4.25 o
  -8   5  10        8.22       14.58      3.00 o
  -7   5  10        4.37        4.70      2.56 o
  -6   5  10      233.06      233.91      7.30 o
  -5   5  10      478.49      509.52     11.72 o
  -4   5  10      746.12      788.08     17.09 o
  -3   5  10       10.58        9.44      1.97 o
  -2   5  10       13.67       16.14      2.28 o
  -1   5  10        1.59        1.90      2.26 o
   0   5  10        0.98       -0.01      1.45 o
   1   5  10        0.88       -1.53      1.88 o
   2   5  10       74.82       72.89     31.76 o
   3   5  10       31.82       37.32      2.74 o
   4   5  10      142.67      148.07      5.64 o
   5   5  10        8.31        0.61      6.09 o
   6   5  10       38.13       42.35      8.23 o
   7   5  10      155.98      175.19     13.56 o
   8   5  10       33.14       56.67      9.90 o
 -11   6  10       27.98       15.43      6.63 o
 -10   6  10       10.81       30.98      5.92 o
  -9   6  10        8.19       10.97      5.31 o
  -8   6  10      108.63      118.70     12.19 o
  -7   6  10      152.38      154.66      5.87 o
  -6   6  10       63.10       65.80      6.86 o
  -5   6  10      275.75      284.57     17.82 o
  -4   6  10       69.42       75.13      7.39 o
  -3   6  10       30.91       32.72      5.71 o
  -2   6  10       16.45       13.77      2.78 o
  -1   6  10       24.30       25.05      3.07 o
   0   6  10      153.30      138.23      5.55 o
   1   6  10      101.97       94.40      6.47 o
   2   6  10       72.75       73.43      5.48 o
   3   6  10        1.10        0.30      2.13 o
   4   6  10       34.87       32.75      2.74 o
   5   6  10        3.79       11.88      7.31 o
   6   6  10       61.87       71.75      9.75 o
   7   6  10      115.82      125.37     11.88 o
   8   6  10        0.04       -8.53      8.53 o
 -11   7  10       19.37       16.27      4.79 o
 -10   7  10      127.53      124.86     18.97 o
  -9   7  10       10.08        5.82      4.08 o
  -8   7  10      161.21      168.54     10.44 o
  -7   7  10       28.40       37.82      3.73 o
  -6   7  10      105.62      111.61      5.01 o
  -5   7  10      260.46      278.46      8.42 o
  -4   7  10       15.90       21.89      3.49 o
  -3   7  10        4.73        4.65      3.45 o
  -2   7  10       51.03       49.86      3.51 o
  -1   7  10       52.84       50.04      4.14 o
   0   7  10       10.80       14.66      2.26 o
   1   7  10        9.29        8.23      3.20 o
   2   7  10        1.69        4.57      3.35 o
   3   7  10       20.16       19.80      3.50 o
   4   7  10       66.78       72.51      4.11 o
   5   7  10      122.39      127.05     11.43 o
   6   7  10       39.62       70.23     10.66 o
   7   7  10       88.23       88.66     12.19 o
 -10   8  10       39.80       33.06      7.16 o
  -9   8  10       19.54       11.20      6.36 o
  -8   8  10        0.51        5.61      4.04 o
  -7   8  10      108.61      116.50      5.29 o
  -6   8  10        3.25       -3.73      3.73 o
  -5   8  10       16.91       20.11      4.34 o
  -4   8  10       23.18       25.62      3.96 o
  -3   8  10       17.11       21.94      4.45 o
  -2   8  10        0.69        3.69      6.93 o
  -1   8  10       20.28       15.63      3.61 o
   0   8  10        1.15        1.98      4.72 o
   1   8  10        0.94       -2.13      2.89 o
   2   8  10        1.23        7.16      4.27 o
   3   8  10       54.98       56.06      4.27 o
   4   8  10        0.00        0.61      2.29 o
   5   8  10      121.21      114.10     10.66 o
   6   8  10       47.88       35.65      8.07 o
  -9   9  10        0.48        4.28      4.60 o
  -8   9  10       10.70       14.10      6.02 o
  -7   9  10        1.38        0.36      3.60 o
  -6   9  10       64.59       63.95      4.68 o
  -5   9  10        0.97        0.38      3.86 o
  -4   9  10       15.03       14.39      5.94 o
  -3   9  10        1.03        4.04      3.12 o
  -2   9  10       96.03      106.28     11.50 o
  -1   9  10        1.07        0.00      3.96 o
   0   9  10       41.35       36.26      5.03 o
   1   9  10        4.44        4.42      3.81 o
   2   9  10       15.85       16.45      4.42 o
   3   9  10        2.18        2.74      3.20 o
   4   9  10       25.72       26.96      4.27 o
  -8  10  10       12.59        1.46      8.84 o
  -7  10  10       38.44       25.85      5.33 o
  -6  10  10       38.08       39.94      4.28 o
  -5  10  10       63.35       54.32      4.61 o
  -4  10  10        0.26       -1.30      5.17 o
  -3  10  10       61.68       57.43      6.40 o
  -2  10  10       42.74       44.79      7.77 o
  -1  10  10      156.53      171.53     11.27 o
   0  10  10       62.36       67.03      6.09 o
   1  10  10      229.29      219.98     13.41 o
   2  10  10        0.83        0.00      5.18 o
   3  10  10       26.01       23.76      6.09 o
  -6  11  10        7.26       14.82      3.66 o
  -5  11  10        2.33        3.38      5.41 o
  -4  11  10       53.73       50.66      5.79 o
  -3  11  10       45.24       71.45      8.68 o
  -2  11  10       80.92       88.05      9.60 o
  -1  11  10       14.27       13.41      7.46 o
   0  11  10       31.08       21.94      5.94 o
   1  11  10        7.45        8.38      5.48 o
  -1 -12  11        7.77        1.70      4.73 o
   0 -12  11       19.47        9.43      4.36 o
   1 -12  11       30.09       28.33      3.55 o
   2 -12  11        5.74       -2.57     13.48 o
   3 -12  11       50.73       44.63      5.60 o
   4 -12  11       41.01       25.75      7.77 o
  -4 -11  11       36.64       19.70      8.68 o
  -3 -11  11        0.00       -0.89      3.38 o
  -2 -11  11       25.35       28.57      9.83 o
  -1 -11  11        3.55       12.09      5.10 o
   0 -11  11      178.24      194.66      8.42 o
   1 -11  11       50.33       48.11     12.34 o
   2 -11  11      754.85      905.20     58.27 o
   3 -11  11       81.27       84.04      4.94 o
   4 -11  11       10.54       12.88      3.73 o
   5 -11  11       10.03       13.25      3.66 o
   6 -11  11       16.55       11.43      5.94 o
  -5 -10  11       57.18       50.31      5.10 o
  -4 -10  11       35.05       36.77      3.95 o
  -3 -10  11       23.26       17.81      4.67 o
  -2 -10  11       36.95       44.38     13.86 o
  -1 -10  11      127.35      109.29      7.69 o
   0 -10  11        0.03        3.75      3.55 o
   1 -10  11      113.95      132.37     15.92 o
   2 -10  11       29.23       33.29      4.65 o
   3 -10  11       75.34       96.59      7.01 o
   4 -10  11        2.58       11.67      3.72 o
   5 -10  11       13.06       10.82      3.35 o
   6 -10  11       51.35       44.03      5.03 o
   7 -10  11       29.94       21.33      4.27 o
  -7  -9  11        7.44       10.79      4.90 o
  -6  -9  11       22.45       19.15      4.52 o
  -5  -9  11        1.38        0.00      2.96 o
  -4  -9  11      190.54      202.12      7.46 o
  -3  -9  11       14.23       16.12      3.51 o
  -2  -9  11      291.83      309.76     11.65 o
  -1  -9  11       11.05        8.76      2.80 o
   0  -9  11      130.49      132.39      5.64 o
   1  -9  11       18.77       26.58      2.97 o
   2  -9  11        6.81       10.79      2.30 o
   3  -9  11        0.61       -0.14      2.37 o
   4  -9  11        1.22        2.72      5.64 o
   5  -9  11        0.00        3.36      3.50 o
   6  -9  11      116.52      127.96      7.16 o
   7  -9  11       22.42       21.02      3.50 o
   8  -9  11        3.78        1.37      6.09 o
  -8  -8  11       14.55       13.06     13.94 o
  -7  -8  11      289.65      300.55      9.91 o
  -6  -8  11        1.08       -2.97      3.28 o
  -5  -8  11       19.90       18.50      3.81 o
  -4  -8  11       44.33       48.88      3.38 o
  -3  -8  11        0.27        0.24      2.93 o
  -2  -8  11       11.85        7.41      2.67 o
  -1  -8  11       16.49       19.34      2.65 o
   0  -8  11       40.02       40.22      5.18 o
   1  -8  11        6.12        2.81      2.21 o
   2  -8  11       34.46       40.81      6.93 o
   3  -8  11       22.97       26.48      2.51 o
   4  -8  11        3.05        4.44      2.47 o
   5  -8  11       54.75       59.77      3.62 o
   6  -8  11       48.85       37.63      3.66 o
   7  -8  11        0.13       -5.79      5.79 o
   8  -8  11        7.10        3.20      7.92 o
   9  -8  11       18.41        9.44      9.75 o
  -9  -7  11       12.28       10.08      6.09 o
  -8  -7  11        3.21        6.64      3.55 o
  -7  -7  11       15.12       21.05      4.36 o
  -6  -7  11        2.94        3.43      3.73 o
  -5  -7  11        8.89       12.65      3.18 o
  -4  -7  11        7.54        2.96      2.30 o
  -3  -7  11       11.87        7.79      2.36 o
  -2  -7  11       80.35       78.40      4.37 o
  -1  -7  11       12.14       15.45      2.30 o
   0  -7  11        8.14        8.24      1.82 o
   1  -7  11        5.40        3.12      2.36 o
   2  -7  11      123.99      116.59      7.08 o
   3  -7  11       17.08       15.14      3.88 o
   4  -7  11      194.65      218.27      7.31 o
   5  -7  11      156.90      161.69      5.87 o
   6  -7  11      250.32      274.75     10.74 o
   7  -7  11      133.15      149.29     12.64 o
   8  -7  11       30.74       29.10      6.70 o
   9  -7  11       28.79       33.97      8.07 o
  -9  -6  11      318.07      323.11     10.71 o
  -8  -6  11        9.51        7.35      3.58 o
  -7  -6  11      406.73      431.74     10.66 o
  -6  -6  11        3.82        0.92      2.52 o
  -5  -6  11        3.39        3.88      2.21 o
  -4  -6  11        0.43       -0.57      2.56 o
  -3  -6  11        8.64        8.16      2.01 o
  -2  -6  11       83.76       78.49      3.69 o
  -1  -6  11       23.15       17.37      2.05 o
   0  -6  11      151.53      132.85      7.92 o
   1  -6  11       61.53       68.12      3.02 o
   2  -6  11       61.41       61.90      6.32 o
   3  -6  11        0.13        1.23      2.82 o
   4  -6  11       57.41       52.77      3.04 o
   5  -6  11      116.43      121.89      4.45 o
   6  -6  11       10.45       11.09      3.12 o
   7  -6  11      220.22      252.27     14.02 o
   8  -6  11        0.17       -5.03      7.46 o
   9  -6  11        0.13       -2.91      5.55 o
  10  -6  11       15.87       -3.90     12.11 o
 -10  -5  11       11.15        4.22      3.54 o
  -9  -5  11       42.47       40.25      3.82 o
  -8  -5  11        2.35       -2.67      3.01 o
  -7  -5  11        5.31        2.92      2.47 o
  -6  -5  11       15.38       11.81      3.05 o
  -5  -5  11      264.54      243.55      6.62 o
  -4  -5  11       29.92       31.50      2.74 o
  -3  -5  11      249.75      239.28      5.92 o
  -2  -5  11        3.41        4.94      2.44 o
  -1  -5  11        0.51        0.92      2.21 o
   0  -5  11       22.17       19.68      1.76 o
   1  -5  11        0.20        0.86      1.61 o
   2  -5  11        3.63        2.95      1.39 o
   3  -5  11       43.59       43.98      3.58 o
   4  -5  11       38.51       50.48      2.59 o
   5  -5  11      378.23      392.83     19.80 o
   6  -5  11        0.62        4.27      3.43 o
   7  -5  11       74.96       80.43      8.38 o
   8  -5  11      140.45      176.71     10.97 o
   9  -5  11      197.73      239.04     11.71 o
  10  -5  11       14.38       18.19      7.54 o
 -10  -4  11       45.40       53.21      7.01 o
  -9  -4  11        2.35       -2.21      5.41 o
  -8  -4  11       45.13       41.65      3.38 o
  -7  -4  11        1.21       -2.31      2.36 o
  -6  -4  11       24.32       23.98      3.96 o
  -5  -4  11       28.34       37.23      6.17 o
  -4  -4  11       19.57       18.99      2.74 o
  -3  -4  11      144.08      146.03      4.95 o
  -2  -4  11        8.51        8.26      3.28 o
  -1  -4  11        2.81        3.17      1.82 o
   0  -4  11       10.85       10.97      2.67 o
   1  -4  11        1.20       -0.41      1.43 o
   2  -4  11        0.18        2.27      1.45 o
   3  -4  11       29.47       24.84      1.62 o
   4  -4  11      301.63      307.89      7.29 o
   5  -4  11       34.16       30.47      1.64 o
   6  -4  11       33.00       24.11      3.81 o
   7  -4  11        0.48       -2.17      4.72 o
   8  -4  11       28.95       29.51     10.21 o
   9  -4  11        2.30        8.02      9.60 o
  10  -4  11       36.48       39.86      5.44 o
 -11  -3  11       43.38       36.01      4.82 o
 -10  -3  11       24.29       21.40      3.88 o
  -9  -3  11      170.23      199.53      6.24 o
  -8  -3  11        6.06        3.97      2.58 o
  -7  -3  11        0.05        3.06      2.42 o
  -6  -3  11      112.76      115.29      4.20 o
  -5  -3  11       55.14       60.52      6.02 o
  -4  -3  11      472.86      458.93      8.08 o
  -3  -3  11      837.10      782.68     16.53 o
  -2  -3  11      344.70      325.14      6.00 o
  -1  -3  11      679.70      673.92     10.75 o
   0  -3  11       42.94       34.55      2.36 o
   1  -3  11      216.13      193.20      3.88 o
   2  -3  11      108.13      106.27      6.63 o
   3  -3  11      210.02      203.88      9.44 o
   4  -3  11       17.55       18.00      1.41 o
   5  -3  11       33.82       33.62      3.69 o
   6  -3  11        6.37        7.37      2.48 o
   7  -3  11       57.76       65.48      3.92 o
   8  -3  11       37.48       42.84      5.04 o
   9  -3  11      369.65      437.24     17.17 o
  10  -3  11       17.25        9.57     11.65 o
 -11  -2  11       83.45       75.97      6.28 o
 -10  -2  11        1.12        3.11      3.92 o
  -9  -2  11        4.58        2.57      2.42 o
  -8  -2  11       31.95       28.34      2.69 o
  -7  -2  11       10.65        6.47      2.30 o
  -6  -2  11       27.17       28.27      2.45 o
  -5  -2  11      212.62      216.06      8.07 o
  -4  -2  11        0.03        1.16      2.59 o
  -3  -2  11        3.55        5.66      1.15 o
  -2  -2  11      322.35      335.01      6.68 o
  -1  -2  11        8.56        8.22      1.98 o
   0  -2  11       25.20       23.16      1.38 o
   1  -2  11       33.48       35.36      1.50 o
   2  -2  11      817.81      865.59     13.19 o
   3  -2  11        4.94        6.62      1.07 o
   4  -2  11      135.03      141.23      9.52 o
   5  -2  11       48.00       45.19      5.64 o
   6  -2  11       80.16       70.55      3.48 o
   7  -2  11        0.99        2.46      2.41 o
   8  -2  11       33.54       40.49      4.52 o
   9  -2  11       74.45      104.75      7.70 o
  10  -2  11      182.93      219.52     14.93 o
 -11  -1  11       15.88        6.29      4.11 o
 -10  -1  11      156.29      172.39      7.77 o
  -9  -1  11      130.94      153.17      5.32 o
  -8  -1  11       24.25       26.96      2.64 o
  -7  -1  11       58.30       64.09      3.38 o
  -6  -1  11       41.50       35.62      4.19 o
  -5  -1  11      118.42      126.02      6.47 o
  -4  -1  11      107.73      103.98      4.19 o
  -3  -1  11     1063.31     1079.83     15.15 o
  -2  -1  11       50.14       49.46      4.80 o
  -1  -1  11      621.54      553.39      8.00 o
   0  -1  11       13.05       10.92      1.10 o
   1  -1  11      108.13       90.73      5.03 o
   2  -1  11       75.77       66.33      1.72 o
   3  -1  11        1.31        1.31      1.83 o
   4  -1  11        5.15        3.10      1.77 o
   5  -1  11       57.14       56.78      2.85 o
   6  -1  11        1.82       -0.46      1.77 o
   7  -1  11        8.22        4.66      2.97 o
   8  -1  11      108.96      108.95      6.47 o
   9  -1  11       40.65       47.07      6.70 o
  10  -1  11      106.03      120.20     10.82 o
 -12   0  11       20.27       15.77      6.61 o
 -11   0  11      135.60      133.19      6.85 o
 -10   0  11       77.33       76.32      4.63 o
  -9   0  11        8.09       10.69      4.95 o
  -8   0  11       26.75       29.23      2.67 o
  -7   0  11       10.32       12.79      2.36 o
  -6   0  11      131.84      112.70      3.86 o
  -5   0  11       52.29       53.27      3.12 o
  -4   0  11       46.85       46.21      2.74 o
  -3   0  11      164.62      173.20      3.51 o
  -2   0  11       18.87       15.87      1.24 o
  -1   0  11        6.98        7.69      1.29 o
   0   0  11      122.14      130.90      3.05 o
   1   0  11       23.40       26.18      1.24 o
   2   0  11        6.39        8.75      1.68 o
   3   0  11        8.75        6.21      1.86 o
   4   0  11        2.40        3.20      2.44 o
   5   0  11       22.15       19.97      3.81 o
   6   0  11       25.16       31.03      2.89 o
   7   0  11        1.09        0.82      2.37 o
   8   0  11        0.55        0.76      3.50 o
   9   0  11        0.51       -4.87      4.87 o
  10   0  11        2.55       19.19      8.23 o
 -12   1  11        0.13       -5.92      5.92 o
 -11   1  11      177.74      181.36     12.64 o
 -10   1  11       12.58       15.32      4.61 o
  -9   1  11       36.73       43.17      2.96 o
  -8   1  11       12.05        5.61      2.25 o
  -7   1  11        5.70        7.44      2.89 o
  -6   1  11       44.01       34.28      3.96 o
  -5   1  11        6.66        7.07      2.06 o
  -4   1  11       13.62       13.32      1.60 o
  -3   1  11      120.76      104.64      2.58 o
  -2   1  11       11.34        7.64      1.02 o
  -1   1  11      173.94      149.81      2.82 o
   0   1  11       11.00       11.15      0.95 o
   1   1  11      906.17      851.76     10.84 o
   2   1  11       18.52       15.07      1.06 o
   3   1  11      154.99      138.96      5.03 o
   4   1  11       35.32       34.75      2.67 o
   5   1  11       33.92       24.30      2.33 o
   6   1  11       51.94       43.14      3.06 o
   7   1  11        0.08        0.92      2.28 o
   8   1  11       15.90       16.30      3.13 o
   9   1  11       24.96       26.51      5.79 o
  10   1  11       30.92       29.40      8.38 o
 -12   2  11       91.06       92.93      8.39 o
 -11   2  11      113.03      123.54      9.67 o
 -10   2  11      229.39      257.22      8.84 o
  -9   2  11        3.34        6.25      2.48 o
  -8   2  11        1.77       -0.61      2.05 o
  -7   2  11       94.24       85.88      3.61 o
  -6   2  11      107.30      108.16      6.63 o
  -5   2  11        2.19       -0.17      2.06 o
  -4   2  11        8.43        9.20      1.48 o
  -3   2  11       89.10       86.58      2.64 o
  -2   2  11      740.58      776.43     17.37 o
  -1   2  11        0.46        0.42      0.84 o
   0   2  11       49.83       49.10      2.36 o
   1   2  11       22.49       21.75      3.05 o
   2   2  11      514.70      509.86      8.83 o
   3   2  11       99.54       93.28      2.56 o
   4   2  11      154.82      147.19      5.48 o
   5   2  11       31.13       24.94      2.74 o
   6   2  11      144.16      172.17      7.92 o
   7   2  11       22.63       25.33      2.95 o
   8   2  11      101.39      109.33      5.87 o
   9   2  11       23.72       34.12      6.86 o
 -12   3  11       56.87       49.69      8.99 o
 -11   3  11      597.35      667.16     24.29 o
 -10   3  11      109.50      124.68      6.79 o
  -9   3  11        1.20       -2.05      3.12 o
  -8   3  11       55.77       58.80      8.07 o
  -7   3  11       61.33       56.59      3.35 o
  -6   3  11        4.03        4.32      1.38 o
  -5   3  11       13.83       15.44      1.62 o
  -4   3  11       13.71       13.36      1.36 o
  -3   3  11      215.04      217.78      5.27 o
  -2   3  11      119.88      111.33      3.49 o
  -1   3  11        7.21        5.37      4.87 o
   0   3  11       43.77       47.84      2.37 o
   1   3  11      174.76      163.95      3.40 o
   2   3  11        1.01        1.21      1.02 o
   3   3  11       25.48       23.29      1.39 o
   4   3  11       18.48       16.22      2.35 o
   5   3  11      400.74      419.77     10.96 o
   6   3  11      257.25      251.05      7.59 o
   7   3  11       96.53      104.62     14.02 o
   8   3  11       43.89       42.22      9.22 o
   9   3  11       11.69       17.52      8.99 o
 -11   4  11       16.53       23.39      7.92 o
 -10   4  11      131.75      133.93      8.34 o
  -9   4  11        0.37        4.77      3.76 o
  -8   4  11        3.16        0.59      3.73 o
  -7   4  11      103.52      114.65      5.23 o
  -6   4  11        1.55        2.15      3.66 o
  -5   4  11       55.72       57.42      6.40 o
  -4   4  11      229.20      220.18     11.04 o
  -3   4  11       23.36       20.99      2.65 o
  -2   4  11      172.46      173.95      5.31 o
  -1   4  11       15.79       12.71      3.50 o
   0   4  11        1.73        5.26      1.72 o
   1   4  11      288.04      285.70      7.44 o
   2   4  11      113.22      101.89     39.84 o
   3   4  11      109.07      104.96      4.72 o
   4   4  11      336.73      373.23     17.21 o
   5   4  11      214.49      238.71     12.03 o
   6   4  11       11.33       10.05      4.57 o
   7   4  11       16.27       13.71      8.23 o
   8   4  11       36.28       46.47      6.37 o
 -11   5  11       10.16       14.35      6.68 o
 -10   5  11       40.46       38.62      5.06 o
  -9   5  11        9.87        8.07      4.19 o
  -8   5  11        7.98        9.06      3.10 o
  -7   5  11      353.43      403.96     10.91 o
  -6   5  11        0.00       -2.22      2.67 o
  -5   5  11      263.29      297.58      8.47 o
  -4   5  11       45.76       42.85      3.58 o
  -3   5  11       27.93       30.33      2.64 o
  -2   5  11        5.10        4.25      2.49 o
  -1   5  11       38.53       35.70      2.62 o
   0   5  11       74.84       69.51      3.11 o
   1   5  11      119.75      101.23     18.66 o
   2   5  11       33.03       28.18      2.74 o
   3   5  11      384.56      397.15     11.73 o
   4   5  11      488.44      519.78     23.16 o
   5   5  11      275.24      269.79     14.93 o
   6   5  11      160.79      176.56     13.71 o
   7   5  11        0.00       -7.77      7.77 o
   8   5  11       42.13       42.35      7.92 o
 -11   6  11       16.62       13.63      6.68 o
 -10   6  11        0.31        0.76      9.52 o
  -9   6  11       51.74       55.32      6.99 o
  -8   6  11       10.39        8.80      3.03 o
  -7   6  11      196.42      210.16      7.01 o
  -6   6  11       10.56       10.09      2.73 o
  -5   6  11      338.06      350.57      8.98 o
  -4   6  11        0.13        2.11      2.96 o
  -3   6  11        3.84        5.62      3.43 o
  -2   6  11       10.20        3.45      1.90 o
  -1   6  11      199.27      193.89      8.07 o
   0   6  11        1.39        3.05      3.81 o
   1   6  11       23.26       33.36      4.11 o
   2   6  11      188.45      202.15      7.62 o
   3   6  11       50.80       52.71      3.50 o
   4   6  11        4.00        7.46      5.64 o
   5   6  11       83.46       86.38      9.14 o
   6   6  11       94.10      103.74     11.73 o
   7   6  11       27.81       27.88      9.60 o
 -10   7  11        1.00       -2.66      4.23 o
  -9   7  11       39.97       42.45      5.36 o
  -8   7  11       26.95       24.45      4.43 o
  -7   7  11      123.18      139.68      5.88 o
  -6   7  11      225.18      270.09      9.37 o
  -5   7  11        0.99       -2.56      2.56 o
  -4   7  11      298.78      346.98      9.52 o
  -3   7  11        2.92       -0.55      2.82 o
  -2   7  11      171.37      171.73      6.94 o
  -1   7  11        0.04        1.07      4.57 o
   0   7  11       16.61       12.95      3.50 o
   1   7  11        7.42        3.50      2.89 o
   2   7  11       57.69       58.50      5.33 o
   3   7  11      104.33       98.72      5.94 o
   4   7  11       61.62       61.24      7.92 o
   5   7  11        0.07        3.66      5.79 o
   6   7  11       15.54       28.79      8.99 o
 -10   8  11        8.61        0.88      6.14 o
  -9   8  11       14.58       12.43      6.19 o
  -8   8  11        9.36        8.92      3.86 o
  -7   8  11        8.02        6.10      2.81 o
  -6   8  11        7.90        5.26      3.60 o
  -5   8  11       57.74       65.21      7.92 o
  -4   8  11       50.36       56.38      6.47 o
  -3   8  11      132.29      142.43      5.93 o
  -2   8  11       44.13       39.20      4.74 o
  -1   8  11       26.29       25.90      5.79 o
   0   8  11        3.07       11.12      5.03 o
   1   8  11       20.66       25.75      5.48 o
   2   8  11       81.31       89.73      7.46 o
   3   8  11        7.19       -2.74      2.89 o
   4   8  11       28.18       38.54      9.29 o
   5   8  11        0.12       -6.40      6.40 o
  -9   9  11        0.81       -5.03      5.03 o
  -8   9  11        2.03        2.75      5.92 o
  -7   9  11        1.10        3.17      3.82 o
  -6   9  11       59.45       59.31      6.40 o
  -5   9  11       46.75       46.54     12.42 o
  -4   9  11      365.45      444.93     12.42 o
  -3   9  11       55.66       52.46      8.45 o
  -2   9  11      104.14      100.24      9.44 o
  -1   9  11       53.75       47.38      6.40 o
   0   9  11        0.01       -1.68      3.96 o
   1   9  11       12.98       16.30      5.94 o
   2   9  11       17.26       14.62      5.18 o
   3   9  11        7.07        3.81      4.57 o
  -7  10  11        7.38        5.76      4.95 o
  -6  10  11       21.07       21.55      4.21 o
  -5  10  11        0.65       -3.13      3.13 o
  -4  10  11       13.55       12.16      5.76 o
  -3  10  11       52.30       67.49      9.44 o
  -2  10  11        3.27       -4.87      6.55 o
  -1  10  11      324.86      377.80     18.89 o
   0  10  11       94.03      103.44      9.44 o
   1  10  11       27.53       21.94      6.86 o
   2  10  11        0.42       -0.30      3.35 o
  -4  11  11       52.51       57.74      8.84 o
  -3  11  11        0.90        5.94      5.33 o
  -2  11  11        7.99       12.80      5.18 o
  -1  11  11       75.11       85.77     11.58 o
  -3 -11  12        9.40        3.20      9.44 o
  -2 -11  12        0.28       -6.63      6.63 o
  -1 -11  12       94.73       82.69      5.99 o
   0 -11  12      109.64      110.61      6.27 o
   1 -11  12       81.58      101.28     10.97 o
   2 -11  12       18.40       27.82      4.68 o
   3 -11  12       95.14       99.83      5.56 o
   4 -11  12       48.51       49.36      4.72 o
   5 -11  12        0.85        0.00      5.79 o
  -5 -10  12        0.01        1.29      6.14 o
  -4 -10  12       12.46       12.30      4.43 o
  -3 -10  12       22.87       25.76      8.45 o
  -2 -10  12       36.15       41.36      5.09 o
  -1 -10  12      203.57      237.55     12.73 o
   0 -10  12       17.59       25.60      3.97 o
   1 -10  12      205.48      237.90      8.95 o
   2 -10  12       55.94       60.75      4.80 o
   3 -10  12        0.17        5.03      3.33 o
   4 -10  12        0.69        0.58      2.30 o
   5 -10  12        0.19        0.61      2.44 o
   6 -10  12       20.86       14.78      2.89 o
  -6  -9  12      170.34      159.53     11.12 o
  -5  -9  12        1.00        0.99      7.69 o
  -4  -9  12        1.92        2.62      3.03 o
  -3  -9  12        0.55       -2.71      4.35 o
  -2  -9  12        0.23       -1.18      3.12 o
  -1  -9  12       11.42       10.07      3.00 o
   0  -9  12       25.66       22.32      2.75 o
   1  -9  12       18.26       20.37      3.58 o
   2  -9  12       93.07      102.45      4.93 o
   3  -9  12        8.77        8.99      3.27 o
   4  -9  12      395.82      450.51     15.23 o
   5  -9  12       21.43       15.08      4.11 o
   6  -9  12       19.67       17.52      3.35 o
   7  -9  12        2.38        5.18      5.79 o
  -7  -8  12        0.26       -3.23      3.23 o
  -6  -8  12       19.73        9.72      3.91 o
  -5  -8  12       26.61       30.71      6.47 o
  -4  -8  12        0.00        3.96      4.34 o
  -3  -8  12       64.66       65.18      4.24 o
  -2  -8  12        9.55        5.91      2.85 o
  -1  -8  12        3.85        4.57      2.08 o
   0  -8  12        0.09       -2.08      2.08 o
   1  -8  12        4.55        3.61      2.89 o
   2  -8  12       48.19       43.97      3.62 o
   3  -8  12       51.12       54.49      3.72 o
   4  -8  12       10.94       14.07      3.25 o
   5  -8  12       30.93       32.79      3.02 o
   6  -8  12        0.20        2.44      2.89 o
   7  -8  12       20.05       25.44      6.40 o
   8  -8  12       22.00       21.94      6.55 o
  -8  -7  12      275.70      252.76      9.53 o
  -7  -7  12       17.59       19.10      4.34 o
  -6  -7  12      294.06      336.89     10.28 o
  -5  -7  12       42.30       43.63      3.55 o
  -4  -7  12        3.86        7.96      3.04 o
  -3  -7  12        4.70       -1.10      2.67 o
  -2  -7  12        0.72        1.77      2.97 o
  -1  -7  12        1.80        1.79      1.99 o
   0  -7  12       34.98       34.14      2.62 o
   1  -7  12       57.13       44.92      2.85 o
   2  -7  12      178.86      192.35      7.46 o
   3  -7  12        6.87       11.17      4.57 o
   4  -7  12      138.18      141.34      8.99 o
   5  -7  12       80.43       82.08      3.92 o
   6  -7  12       32.14       57.58      8.99 o
   7  -7  12        3.63       -7.01      7.92 o
   8  -7  12        2.35       -4.27      7.92 o
  -9  -6  12        1.10        3.84      4.47 o
  -8  -6  12        0.00       -0.54      5.48 o
  -7  -6  12       35.06       39.27      3.98 o
  -6  -6  12       13.81       20.79      4.11 o
  -5  -6  12       40.35       39.32      3.34 o
  -4  -6  12       10.40       12.61      2.48 o
  -3  -6  12       13.60       13.08      3.12 o
  -2  -6  12       51.49       49.76      2.95 o
  -1  -6  12       62.60       56.63      2.90 o
   0  -6  12        2.52        3.74      1.71 o
   1  -6  12      144.39      135.24      5.26 o
   2  -6  12        1.65        3.82      4.95 o
   3  -6  12        2.44        2.37      1.73 o
   4  -6  12       27.42       30.86      3.20 o
   5  -6  12      430.18      448.67     11.41 o
   6  -6  12      373.15      409.55     14.32 o
   7  -6  12        2.65       11.73      5.79 o
   8  -6  12       48.67       58.19      7.92 o
   9  -6  12        4.88       -3.21      4.82 o
  -9  -5  12       46.29       54.90      4.52 o
  -8  -5  12      160.37      168.36      7.06 o
  -7  -5  12       37.40       41.71      3.77 o
  -6  -5  12       16.11       19.50      3.81 o
  -5  -5  12        0.09       -0.79      2.30 o
  -4  -5  12       12.44       16.15      2.56 o
  -3  -5  12       52.56       59.37      3.58 o
  -2  -5  12      116.72      102.06      6.78 o
  -1  -5  12       80.32       68.82      2.95 o
   0  -5  12       94.78       94.22      3.55 o
   1  -5  12       19.71       22.04      1.99 o
   2  -5  12       11.92       13.65      2.59 o
   3  -5  12       44.84       41.67      6.09 o
   4  -5  12       93.81       82.58      3.68 o
   5  -5  12      715.96      711.34     15.64 o
   6  -5  12       41.95       39.44      4.08 o
   7  -5  12        7.96        7.92      5.18 o
   8  -5  12       29.14       32.30      7.16 o
   9  -5  12        1.20       -2.98      5.10 o
 -10  -4  12       26.32       25.27      3.71 o
  -9  -4  12       10.43        3.28      4.09 o
  -8  -4  12       51.89       59.10      4.87 o
  -7  -4  12       43.74       48.31      5.26 o
  -6  -4  12       18.21       18.07      4.34 o
  -5  -4  12      390.08      420.49      9.42 o
  -4  -4  12        0.27        4.00      1.61 o
  -3  -4  12      446.60      452.91      8.27 o
  -2  -4  12      236.63      232.48      5.47 o
  -1  -4  12      244.12      230.36      5.60 o
   0  -4  12        9.03       10.31      1.76 o
   1  -4  12       12.30       11.94      1.98 o
   2  -4  12      196.39      189.12      6.93 o
   3  -4  12       67.71       65.65      2.88 o
   4  -4  12      165.78      150.22      4.83 o
   5  -4  12      131.01      124.84      6.05 o
   6  -4  12      356.93      398.82     12.45 o
   7  -4  12       19.00       20.41      5.94 o
   8  -4  12      302.83      348.59     12.27 o
   9  -4  12      102.09      108.32      7.27 o
 -10  -3  12       15.21       10.68     10.89 o
  -9  -3  12        0.22        5.07      2.85 o
  -8  -3  12       48.71       49.66      3.34 o
  -7  -3  12       11.83       10.92      2.73 o
  -6  -3  12       79.73       83.25      4.49 o
  -5  -3  12       26.50       24.24      4.57 o
  -4  -3  12       25.50       22.54      1.94 o
  -3  -3  12       60.39       55.11      2.45 o
  -2  -3  12       44.33       38.33      2.10 o
  -1  -3  12      175.98      170.79     11.58 o
   0  -3  12       76.67       77.09      4.72 o
   1  -3  12       99.32       96.73      3.01 o
   2  -3  12       15.56       12.61      3.12 o
   3  -3  12      180.71      177.93      5.35 o
   4  -3  12        2.08       -0.11      2.16 o
   5  -3  12       21.19       19.17      2.92 o
   6  -3  12       25.40       22.02      3.78 o
   7  -3  12      235.09      253.45      7.41 o
   8  -3  12        0.51        4.52      6.70 o
   9  -3  12       11.05       11.83      5.05 o
  10  -3  12       61.35       69.16      8.68 o
 -11  -2  12       19.05       21.08      4.90 o
 -10  -2  12       14.12       17.08      3.55 o
  -9  -2  12       21.96       18.67      2.96 o
  -8  -2  12       63.53       68.38      3.92 o
  -7  -2  12       84.81       89.61      5.64 o
  -6  -2  12       31.36       31.62      2.74 o
  -5  -2  12       29.35       30.68      2.13 o
  -4  -2  12      432.91      429.57      8.91 o
  -3  -2  12      191.97      188.96      4.28 o
  -2  -2  12      445.86      454.06      9.44 o
  -1  -2  12       15.45       12.40      1.43 o
   0  -2  12       35.91       32.64      2.08 o
   1  -2  12        4.79        5.19      1.45 o
   2  -2  12       13.58       11.18      4.95 o
   3  -2  12      175.68      165.55      4.74 o
   4  -2  12      103.09       99.65      5.49 o
   5  -2  12       16.61       21.93      3.32 o
   6  -2  12       11.23       13.10      4.04 o
   7  -2  12        0.36       -1.51      2.17 o
   8  -2  12       17.96       16.78      8.99 o
   9  -2  12       19.61       19.56      7.54 o
  10  -2  12       35.49       42.50      7.46 o
 -11  -1  12        1.72        8.73      3.69 o
 -10  -1  12        0.88        0.18      3.12 o
  -9  -1  12        3.10        5.10      2.37 o
  -8  -1  12       22.20       30.38      2.96 o
  -7  -1  12        0.25       -0.69      2.05 o
  -6  -1  12        7.81        8.00      2.05 o
  -5  -1  12       24.82       16.24      3.88 o
  -4  -1  12       83.77       81.65      7.39 o
  -3  -1  12       99.51       88.80      4.87 o
  -2  -1  12       14.35       12.92      3.73 o
  -1  -1  12      701.13      655.78     10.18 o
   0  -1  12       46.89       52.49      1.90 o
   1  -1  12      436.23      429.38      7.46 o
   2  -1  12      100.65       98.13      2.98 o
   3  -1  12        0.09       -0.38      0.91 o
   4  -1  12       12.89       13.62      2.38 o
   5  -1  12      161.13      160.27      5.47 o
   6  -1  12        0.34        0.07      3.28 o
   7  -1  12       54.93       58.84      4.26 o
   8  -1  12       19.68       28.33      5.33 o
   9  -1  12      201.22      222.57     15.23 o
 -11   0  12        1.36        6.62      3.48 o
 -10   0  12      170.19      170.04      6.52 o
  -9   0  12       63.20       59.50      3.93 o
  -8   0  12        0.04       -3.03      3.03 o
  -7   0  12       37.32       35.83      2.69 o
  -6   0  12       69.09       67.06      3.38 o
  -5   0  12        4.89        5.46      2.13 o
  -4   0  12       52.72       48.43      4.27 o
  -3   0  12      158.37      160.89      3.49 o
  -2   0  12       72.40       67.60      2.17 o
  -1   0  12       22.52       22.46      2.82 o
   0   0  12      385.79      381.91      6.51 o
   1   0  12      148.72      145.37      3.22 o
   2   0  12      359.41      332.44      6.97 o
   3   0  12       57.29       54.48      2.96 o
   4   0  12       28.55       26.96      2.44 o
   5   0  12       12.34       12.75      3.05 o
   6   0  12       94.20       91.78      4.37 o
   7   0  12        0.00       -2.59      2.59 o
   8   0  12        0.02       -4.11      4.11 o
   9   0  12        9.95        3.96      5.18 o
 -11   1  12      150.72      141.60      7.33 o
 -10   1  12       10.03       12.12      4.80 o
  -9   1  12       82.53       88.64      4.49 o
  -8   1  12       67.29       61.07      3.32 o
  -7   1  12       30.43       31.55      2.89 o
  -6   1  12        0.84        3.68      2.19 o
  -5   1  12       85.03       83.30      5.26 o
  -4   1  12        2.73        3.02      1.68 o
  -3   1  12        8.53       10.81      1.99 o
  -2   1  12        1.52        1.29      1.40 o
  -1   1  12      432.76      419.39     13.18 o
   0   1  12       14.42       12.64      1.28 o
   1   1  12      209.71      175.80      3.69 o
   2   1  12        0.09        1.10      2.29 o
   3   1  12      185.68      185.44      5.74 o
   4   1  12      130.84      125.01      4.80 o
   5   1  12        8.39        6.50      1.89 o
   6   1  12        6.27        1.46      2.37 o
   7   1  12        6.09        5.78      2.99 o
   8   1  12        0.14        0.96      3.07 o
 -11   2  12      129.10      112.59      9.75 o
 -10   2  12      160.13      160.47     13.86 o
  -9   2  12       20.94       23.24      2.56 o
  -8   2  12       10.09       15.44      5.64 o
  -7   2  12        3.92        5.99      2.04 o
  -6   2  12       58.23       58.43      4.19 o
  -5   2  12       50.77       46.49      2.13 o
  -4   2  12      138.44      134.00      3.46 o
  -3   2  12       79.70       75.90      3.06 o
  -2   2  12        0.01       -0.54      1.34 o
  -1   2  12       19.59       21.42      4.19 o
   0   2  12      615.30      579.77     10.84 o
   1   2  12       27.11       25.23      1.65 o
   2   2  12      182.59      179.44      4.52 o
   3   2  12        0.22       -1.44      1.71 o
   4   2  12        0.79        6.80      4.42 o
   5   2  12       11.10        4.60      2.67 o
   6   2  12       11.10       12.58      2.96 o
   7   2  12       22.70       19.63      4.27 o
   8   2  12        6.55        2.49      4.18 o
   9   2  12        0.34        6.09      8.07 o
 -11   3  12        8.22       11.62      4.75 o
 -10   3  12       12.21       14.39      5.80 o
  -9   3  12      218.19      229.42      8.30 o
  -8   3  12       29.99       35.77      3.59 o
  -7   3  12      133.01      144.75      9.98 o
  -6   3  12        0.53       -0.22      2.11 o
  -5   3  12       23.56       20.63      2.15 o
  -4   3  12       16.73       15.54      1.82 o
  -3   3  12      113.18      114.27      3.75 o
  -2   3  12        8.53       10.83      4.42 o
  -1   3  12       12.14       11.87      1.67 o
   0   3  12        0.22        1.60      1.75 o
   1   3  12       74.25       71.58      3.17 o
   2   3  12       52.06       44.67      2.53 o
   3   3  12        2.07        3.10      1.45 o
   4   3  12        1.92       -3.81      3.81 o
   5   3  12        1.14       -1.64      3.55 o
   6   3  12       21.26       28.85     13.79 o
   7   3  12      178.62      191.11     10.97 o
   8   3  12       11.90       15.33      8.15 o
 -11   4  12        7.72       11.94      6.78 o
 -10   4  12       15.64       14.41      4.74 o
  -9   4  12        2.89        2.04      3.32 o
  -8   4  12       57.36       53.17      3.89 o
  -7   4  12       17.28       20.68      7.31 o
  -6   4  12       69.15       69.94      3.88 o
  -5   4  12       45.38       39.38      3.96 o
  -4   4  12      116.78      119.23      5.64 o
  -3   4  12       70.49       66.99      4.80 o
  -2   4  12      110.96      105.25      3.39 o
  -1   4  12      213.32      218.09      7.24 o
   0   4  12        0.78        0.02      3.58 o
   1   4  12       26.73       26.70      4.49 o
   2   4  12        0.79        3.19      2.36 o
   3   4  12       12.73       11.35      1.81 o
   4   4  12      118.71      114.32      8.76 o
   5   4  12      224.19      241.17      9.63 o
   6   4  12       48.00       44.62      4.87 o
   7   4  12       19.89       33.87     13.41 o
   8   4  12        0.01       -4.43     12.72 o
 -11   5  12       10.19       11.32      6.78 o
 -10   5  12       20.46       24.89      6.62 o
  -9   5  12      227.77      241.64     11.07 o
  -8   5  12      113.63      135.91      6.32 o
  -7   5  12        1.15        0.50      2.65 o
  -6   5  12      102.41      103.03      5.10 o
  -5   5  12      580.18      592.97     14.32 o
  -4   5  12        0.61        4.37      3.15 o
  -3   5  12       65.69       62.46      3.92 o
  -2   5  12        2.87       -1.56      2.23 o
  -1   5  12       57.25       59.24      3.48 o
   0   5  12       29.11       23.20      2.97 o
   1   5  12       11.73       14.96      3.50 o
   2   5  12       43.79       39.28      2.75 o
   3   5  12        3.60        4.42      1.83 o
   4   5  12       73.92       82.72      9.14 o
   5   5  12        4.48        0.15      4.87 o
   6   5  12        1.39       -4.72      7.77 o
   7   5  12        9.36        3.16      5.03 o
 -10   6  12        8.83        9.42      4.41 o
  -9   6  12        8.12        9.20      3.88 o
  -8   6  12        5.10        4.31      3.73 o
  -7   6  12        8.65        4.36      5.94 o
  -6   6  12      491.30      544.72     13.37 o
  -5   6  12      151.53      160.14      6.22 o
  -4   6  12      127.53      122.96      5.04 o
  -3   6  12       34.70       29.36      3.96 o
  -2   6  12        0.22        0.83      2.08 o
  -1   6  12        8.88        7.81      3.43 o
   0   6  12       52.17       57.72      6.17 o
   1   6  12        0.49        4.87      2.74 o
   2   6  12       32.81       31.69      3.66 o
   3   6  12      257.53      241.30      8.53 o
   4   6  12       16.36       21.18      8.07 o
   5   6  12      182.96      180.98     13.10 o
   6   6  12       20.44       20.72      8.84 o
 -10   7  12        1.67        6.45      4.79 o
  -9   7  12        2.70       11.72      4.47 o
  -8   7  12       14.26       25.58      6.01 o
  -7   7  12        4.73        6.95      3.35 o
  -6   7  12       80.22       77.96      4.59 o
  -5   7  12        7.41        8.57      3.38 o
  -4   7  12       23.91       24.40      3.32 o
  -3   7  12       77.83       72.89      4.82 o
  -2   7  12       61.75       58.51      4.50 o
  -1   7  12       14.04        8.50      4.27 o
   0   7  12       85.94       80.59      7.46 o
   1   7  12       28.53       23.31      4.27 o
   2   7  12       68.67       72.36      4.87 o
   3   7  12       75.75       67.64      8.07 o
   4   7  12       25.72       45.85      9.44 o
   5   7  12        2.08       -0.91      5.94 o
  -9   8  12        4.53        6.32      4.66 o
  -8   8  12       20.47       25.91      5.16 o
  -7   8  12        0.78        1.68      3.11 o
  -6   8  12        2.04        4.68      3.88 o
  -5   8  12       24.74       20.18      3.41 o
  -4   8  12       49.93       52.36      4.75 o
  -3   8  12      403.88      472.60     25.06 o
  -2   8  12        2.90        6.31      3.76 o
  -1   8  12        6.41        6.09      5.48 o
   0   8  12       23.22       32.14      5.64 o
   1   8  12       60.06       64.13      7.01 o
   2   8  12       30.86       23.61      3.20 o
   3   8  12        1.18        6.40      6.09 o
   4   8  12        2.12       -4.87      6.09 o
  -8   9  12        5.82       11.48      6.40 o
  -7   9  12        1.53        3.15      6.13 o
  -6   9  12        6.84        3.11      9.98 o
  -5   9  12        2.20        7.67      7.85 o
  -4   9  12       48.21       54.85      5.77 o
  -3   9  12       32.89       41.62     12.19 o
  -2   9  12       30.38       28.18      7.31 o
  -1   9  12      187.98      209.62     13.10 o
   0   9  12       20.68       29.40      5.48 o
   1   9  12        4.15       -1.68      5.64 o
   2   9  12       26.64       24.68      5.33 o
  -6  10  12        1.90        3.24      4.30 o
  -5  10  12       25.11       25.80      5.41 o
  -4  10  12       18.80       14.80      4.60 o
  -3  10  12      189.77      197.40     13.86 o
  -2  10  12       12.95       12.80      5.48 o
  -1  10  12       87.29      102.22     10.66 o
   0  10  12       60.79       54.08      8.07 o
   1  10  12       26.21       23.92      6.70 o
  -1 -11  13        1.42        0.30      7.92 o
   0 -11  13        6.43        1.37      8.07 o
   1 -11  13      114.28      121.81     15.54 o
   2 -11  13        0.05       -2.89      5.33 o
   3 -11  13        6.46        4.42      6.70 o
  -4 -10  13        3.09        3.46      6.47 o
  -3 -10  13       12.96        7.05      4.75 o
  -2 -10  13        0.60        1.44      3.84 o
  -1 -10  13       69.27       73.46     10.36 o
   0 -10  13       36.24       48.70     10.59 o
   1 -10  13      309.85      379.08     12.52 o
   2 -10  13       12.61       12.63      5.03 o
   3 -10  13      215.85      216.38      9.13 o
   4 -10  13        0.01       -0.33      2.76 o
   5 -10  13       11.04        5.64      4.42 o
  -5  -9  13       24.08       20.00      5.32 o
  -4  -9  13       21.86       22.77      4.09 o
  -3  -9  13        0.01        1.05      3.25 o
  -2  -9  13       25.53       22.29      3.73 o
  -1  -9  13        4.13        3.12      5.41 o
   0  -9  13       10.88       19.32      3.46 o
   1  -9  13        2.10       -1.54      3.33 o
   2  -9  13      151.93      173.92      7.61 o
   3  -9  13        1.08        0.37      2.81 o
   4  -9  13       17.86       16.05      3.81 o
   5  -9  13        6.06        8.23      2.89 o
   6  -9  13        0.18       -5.48      5.48 o
  -6  -8  13       42.81       44.15      4.90 o
  -5  -8  13       38.79       42.28      5.41 o
  -4  -8  13       17.26       17.05      3.11 o
  -3  -8  13       13.63       11.61      3.58 o
  -2  -8  13       16.20       16.57      2.85 o
  -1  -8  13       45.98       50.55      3.32 o
   0  -8  13        7.45        9.86      4.80 o
   1  -8  13        4.50        4.63      3.50 o
   2  -8  13        1.75        3.27      3.16 o
   3  -8  13      307.79      356.35     10.47 o
   4  -8  13       19.00       25.27      3.58 o
   5  -8  13       97.43       94.24      4.96 o
   6  -8  13        0.15       -2.29      5.79 o
   7  -8  13        0.84       -0.76      5.79 o
  -7  -7  13      117.12      108.47      5.80 o
  -6  -7  13       82.96       88.01      5.60 o
  -5  -7  13       73.29       82.88      4.79 o
  -4  -7  13      178.77      183.98      8.53 o
  -3  -7  13      123.11      126.65      9.83 o
  -2  -7  13        4.48        8.95      2.58 o
  -1  -7  13        7.82        7.18      2.04 o
   0  -7  13       30.91       26.54      3.32 o
   1  -7  13       31.81       22.68      3.15 o
   2  -7  13      122.50      131.49      5.55 o
   3  -7  13      104.38      123.93      5.01 o
   4  -7  13       21.13       22.01      3.19 o
   5  -7  13       15.62       14.83      2.58 o
   6  -7  13       43.32       49.36      9.90 o
   7  -7  13        3.43        1.07      8.23 o
   8  -7  13        0.01       -9.90      9.90 o
  -8  -6  13        0.27       -1.79      3.77 o
  -7  -6  13       72.35       72.28      4.52 o
  -6  -6  13       33.44       35.23      3.71 o
  -5  -6  13       14.10       15.35      5.33 o
  -4  -6  13       34.29       34.73      3.55 o
  -3  -6  13       74.21       90.51      3.97 o
  -2  -6  13      195.08      202.27      6.02 o
  -1  -6  13       51.23       60.87     10.59 o
   0  -6  13       51.40       46.08      2.96 o
   1  -6  13        9.57        9.64      2.61 o
   2  -6  13        2.31        0.77      2.01 o
   3  -6  13       91.42       96.70      4.08 o
   4  -6  13       10.94       10.10      2.23 o
   5  -6  13       14.20        3.41      4.34 o
   6  -6  13       26.96       20.87      5.48 o
   7  -6  13        1.57       -1.07      5.18 o
   8  -6  13        0.19       -2.29      5.94 o
  -9  -5  13        1.91       -0.78      7.24 o
  -8  -5  13       67.31       65.47      6.78 o
  -7  -5  13      108.66      127.03      5.77 o
  -6  -5  13      278.23      295.69      8.34 o
  -5  -5  13       84.15       84.18      4.03 o
  -4  -5  13      759.34      794.51     17.29 o
  -3  -5  13      299.92      326.50      8.38 o
  -2  -5  13        2.41        2.21      2.26 o
  -1  -5  13       18.54       19.78      2.21 o
   0  -5  13       44.75       39.72      3.73 o
   1  -5  13       53.78       49.09      3.58 o
   2  -5  13        5.95        5.06      2.10 o
   3  -5  13        0.03       -1.34      1.96 o
   4  -5  13       59.64       66.27      4.57 o
   5  -5  13       75.46       75.31      5.94 o
   6  -5  13       26.79       29.29      4.18 o
   7  -5  13       12.87       15.69      5.94 o
   8  -5  13        6.91       10.19      4.25 o
   9  -5  13       22.73       37.63      9.44 o
  -9  -4  13        3.61       -2.35      3.70 o
  -8  -4  13       13.25       10.57      3.18 o
  -7  -4  13        2.02        2.29      2.60 o
  -6  -4  13       31.13       25.29      4.04 o
  -5  -4  13      288.68      301.90      7.76 o
  -4  -4  13      331.49      354.51      7.47 o
  -3  -4  13       14.57       14.71      2.56 o
  -2  -4  13        0.13        2.14      1.50 o
  -1  -4  13       32.87       31.77      3.12 o
   0  -4  13        9.59       11.78      1.56 o
   1  -4  13      110.96      103.98      9.29 o
   2  -4  13       15.92       12.80      2.45 o
   3  -4  13       35.66       37.35      2.61 o
   4  -4  13       10.69       13.95      3.73 o
   5  -4  13        3.79        1.76      4.11 o
   6  -4  13        0.18       -1.39      3.33 o
   7  -4  13      114.18      139.09     11.27 o
   8  -4  13      103.67      121.04      8.41 o
   9  -4  13        3.69      -12.26     12.26 o
 -10  -3  13       15.73        9.81      3.43 o
  -9  -3  13        8.47       10.77      3.50 o
  -8  -3  13       94.01       95.87      4.75 o
  -7  -3  13      182.33      179.93      7.62 o
  -6  -3  13      429.08      453.43     10.60 o
  -5  -3  13      275.88      284.36      6.89 o
  -4  -3  13       17.16       18.13      2.12 o
  -3  -3  13        0.07       -1.18      1.67 o
  -2  -3  13      101.80      106.74      3.36 o
  -1  -3  13       87.96       88.19      3.06 o
   0  -3  13       39.12       39.64      4.42 o
   1  -3  13      249.92      256.13      6.96 o
   2  -3  13       84.63       82.46      6.17 o
   3  -3  13       72.67       67.32      4.04 o
   4  -3  13        9.85        7.74      2.96 o
   5  -3  13       11.28        6.66      4.02 o
   6  -3  13      105.24      119.93      9.44 o
   7  -3  13      109.96      109.47      6.73 o
   8  -3  13       36.21       37.96      6.48 o
   9  -3  13       76.79       71.46      6.93 o
 -10  -2  13        5.36        6.03      3.23 o
  -9  -2  13        5.87        8.43      2.89 o
  -8  -2  13       56.25       54.12      7.69 o
  -7  -2  13       45.53       52.51      3.69 o
  -6  -2  13      232.38      252.25      6.88 o
  -5  -2  13       24.59       18.43      4.34 o
  -4  -2  13        6.22        5.03      1.76 o
  -3  -2  13        2.90        2.72      1.65 o
  -2  -2  13      173.51      166.10      5.26 o
  -1  -2  13       59.38       51.35      2.67 o
   0  -2  13      343.55      327.66     12.57 o
   1  -2  13      197.63      190.81      7.62 o
   2  -2  13       43.67       44.87      2.53 o
   3  -2  13        7.41        5.73      1.75 o
   4  -2  13       29.01       28.65      3.61 o
   5  -2  13        1.34        3.44      2.71 o
   6  -2  13       41.83       47.94      3.86 o
   7  -2  13       17.41       20.09      5.64 o
   8  -2  13      183.24      187.65      9.19 o
   9  -2  13        4.19       -2.94      6.40 o
 -10  -1  13       49.90       50.49      6.78 o
  -9  -1  13       25.20       24.57      3.80 o
  -8  -1  13        2.37        2.02      2.97 o
  -7  -1  13       28.41       29.07      2.69 o
  -6  -1  13       73.89       74.62      8.61 o
  -5  -1  13        0.77        0.63      1.86 o
  -4  -1  13      124.40      119.47      4.11 o
  -3  -1  13       68.33       76.56      2.99 o
  -2  -1  13        1.36       -0.58      2.36 o
  -1  -1  13        6.81        3.38      1.52 o
   0  -1  13      147.60      152.87     11.27 o
   1  -1  13      209.40      225.47      8.76 o
   2  -1  13        3.54        4.58      1.54 o
   3  -1  13      157.74      161.83      5.64 o
   4  -1  13       44.44       46.87      3.27 o
   5  -1  13       10.33       10.94      2.59 o
   6  -1  13        0.33        0.87      2.45 o
   7  -1  13        7.09        5.58      3.02 o
   8  -1  13        9.35       10.36      6.70 o
   9  -1  13      160.94      169.71     13.71 o
 -11   0  13       68.09       63.14      7.70 o
 -10   0  13       33.24       30.13     10.82 o
  -9   0  13        0.39        2.30      3.50 o
  -8   0  13        5.61        5.81      2.56 o
  -7   0  13       30.50       31.39      3.03 o
  -6   0  13       74.79       76.26      3.84 o
  -5   0  13       17.98       16.52      2.89 o
  -4   0  13       58.94       59.52      2.48 o
  -3   0  13        2.98        1.71      1.98 o
  -2   0  13      416.57      403.66      7.17 o
  -1   0  13        7.66        6.67      1.46 o
   0   0  13      490.60      481.54      9.22 o
   1   0  13        0.32       -1.45      1.45 o
   2   0  13       13.40        7.75      2.13 o
   3   0  13       53.60       53.30      5.41 o
   4   0  13       81.53       82.62      5.56 o
   5   0  13       24.19       19.54      2.49 o
   6   0  13        2.21        3.23      7.31 o
   7   0  13       13.99       12.49      4.27 o
   8   0  13        2.44       -2.59      6.70 o
 -11   1  13       11.63       12.63      6.35 o
 -10   1  13       23.21       21.15      6.41 o
  -9   1  13       36.85       51.73      4.28 o
  -8   1  13       18.63       22.47      3.28 o
  -7   1  13       77.75       72.82      3.51 o
  -6   1  13       18.26       13.34      2.23 o
  -5   1  13      167.12      171.03     11.27 o
  -4   1  13        0.73       -1.10      1.52 o
  -3   1  13      129.44      120.50      3.92 o
  -2   1  13       70.68       69.01      2.69 o
  -1   1  13      211.45      210.17      5.06 o
   0   1  13       77.73       74.11      2.77 o
   1   1  13       28.56       28.08      1.94 o
   2   1  13        6.99        7.59      2.21 o
   3   1  13      134.79      143.81      5.07 o
   4   1  13      121.33      105.31      5.41 o
   5   1  13        4.93       -2.44      2.86 o
   6   1  13        0.77        3.45      4.28 o
   7   1  13       88.57       90.53      9.98 o
   8   1  13       66.97       51.49      9.29 o
 -11   2  13        9.79        3.50      6.14 o
 -10   2  13      172.02      187.04     10.02 o
  -9   2  13      185.67      212.82      8.59 o
  -8   2  13        0.42       -3.18      3.29 o
  -7   2  13        6.51        6.98      2.54 o
  -6   2  13        0.18        3.46      2.56 o
  -5   2  13       13.01       12.68      1.94 o
  -4   2  13      120.28      118.64      6.09 o
  -3   2  13       15.51       16.09      2.04 o
  -2   2  13      160.06      149.45      5.71 o
  -1   2  13      198.55      196.99      4.95 o
   0   2  13        7.42        2.35      2.67 o
   1   2  13        0.43        1.18      1.85 o
   2   2  13        2.58        2.29      1.64 o
   3   2  13       46.68       40.62      4.90 o
   4   2  13        5.03        1.88      3.34 o
   5   2  13       33.52       32.71      4.45 o
   6   2  13       74.68       69.41      5.56 o
   7   2  13      214.96      222.51     10.89 o
   8   2  13       31.12       14.93      9.44 o
 -11   3  13        4.07        0.11      5.96 o
 -10   3  13        9.19        7.85      5.87 o
  -9   3  13      181.14      209.45     11.65 o
  -8   3  13        0.33       -6.69      7.92 o
  -7   3  13      173.91      188.55      8.15 o
  -6   3  13       11.51       12.68      2.74 o
  -5   3  13       13.32       12.19      2.16 o
  -4   3  13        6.03        3.29      1.96 o
  -3   3  13       14.38       16.80      1.86 o
  -2   3  13      220.11      211.96      5.49 o
  -1   3  13      262.70      252.52      6.24 o
   0   3  13       13.54       12.24      5.26 o
   1   3  13       84.23       86.75      4.00 o
   2   3  13        0.30        2.98      1.78 o
   3   3  13      261.11      257.17     10.26 o
   4   3  13        5.42        5.50      5.10 o
   5   3  13        0.75        2.64      3.40 o
   6   3  13      199.29      208.79      9.80 o
   7   3  13       52.85       53.63      6.20 o
 -10   4  13      145.77      129.72      9.64 o
  -9   4  13      105.29       99.23      5.71 o
  -8   4  13      267.36      307.33     16.38 o
  -7   4  13       13.78       14.18      4.26 o
  -6   4  13      102.61      114.22      4.30 o
  -5   4  13        0.22       -1.08      2.31 o
  -4   4  13       38.09       33.94      3.12 o
  -3   4  13       23.95       19.99      2.59 o
  -2   4  13       13.22       11.55      2.31 o
  -1   4  13        0.61        0.63      5.71 o
   0   4  13      116.78      124.31      4.92 o
   1   4  13       36.09       38.13      6.78 o
   2   4  13       23.03       22.09      2.53 o
   3   4  13        4.38        6.82      5.41 o
   4   4  13        9.74        6.84      4.35 o
   5   4  13       56.81       63.40      6.36 o
   6   4  13        0.06        5.75      4.64 o
   7   4  13        4.24       -0.06      8.61 o
 -10   5  13        8.58       10.97      9.60 o
  -9   5  13        3.75       -4.71      5.85 o
  -8   5  13       15.73       22.53      3.75 o
  -7   5  13        1.08        0.15      3.06 o
  -6   5  13        2.64        2.66      4.49 o
  -5   5  13      103.04      106.33      5.10 o
  -4   5  13       23.39       21.22      2.30 o
  -3   5  13       21.18       20.93      4.34 o
  -2   5  13        1.08        2.90      2.51 o
  -1   5  13       11.06       10.15      2.54 o
   0   5  13        0.47        0.30      2.89 o
   1   5  13        0.00       -1.40      2.10 o
   2   5  13        1.30        2.02      2.29 o
   3   5  13        1.14       -3.88      3.88 o
   4   5  13      131.90      122.42      6.92 o
   5   5  13        0.21        7.98      7.31 o
   6   5  13      145.63      155.57      9.82 o
  -9   6  13        0.24       -2.14      4.57 o
  -8   6  13       18.87       13.15      4.73 o
  -7   6  13       18.56       15.16      3.24 o
  -6   6  13       77.82       74.69      5.44 o
  -5   6  13       50.46       42.14      7.77 o
  -4   6  13        8.53        5.83      2.56 o
  -3   6  13       26.20       30.68      6.25 o
  -2   6  13        2.11        6.55      3.45 o
  -1   6  13       14.57        7.96      4.04 o
   0   6  13        1.04       -0.15      2.30 o
   1   6  13       33.90       29.36      3.09 o
   2   6  13      178.48      178.92     13.94 o
   3   6  13        0.70        2.43      3.71 o
   4   6  13        3.21        1.40      4.53 o
   5   6  13       16.95       24.16      7.46 o
  -9   7  13        0.07       -4.51      6.09 o
  -8   7  13        5.83        3.29      3.87 o
  -7   7  13       22.27       25.06      4.82 o
  -6   7  13      158.83      149.56      7.27 o
  -5   7  13       48.60       52.71      4.78 o
  -4   7  13        6.25        2.59      4.80 o
  -3   7  13        1.45       -0.29      3.40 o
  -2   7  13        0.89        7.39      3.95 o
  -1   7  13       26.84       28.66      7.85 o
   0   7  13        0.22       -2.74      2.74 o
   1   7  13       51.32       50.03      4.49 o
   2   7  13        0.46       -1.07      3.05 o
   3   7  13       27.09       33.36      8.68 o
   4   7  13       11.60       13.41      6.40 o
  -8   8  13        3.90       14.50      6.61 o
  -7   8  13       11.71       17.31      7.62 o
  -6   8  13       21.37       20.60      7.39 o
  -5   8  13       63.60       75.17      7.16 o
  -4   8  13       36.19       37.96      9.14 o
  -3   8  13      231.38      279.39     19.80 o
  -2   8  13        6.68        4.35      3.61 o
  -1   8  13       73.45       65.05      6.93 o
   0   8  13       39.53       46.65      4.70 o
   1   8  13        0.23       -0.61      2.89 o
   2   8  13       27.56       39.30      9.90 o
  -6   9  13        3.13       -8.23      8.23 o
  -5   9  13        2.23        7.88      4.98 o
  -4   9  13       30.05       36.92      6.35 o
  -3   9  13        0.19       -3.18      5.62 o
  -2   9  13        7.55       16.88      4.89 o
  -1   9  13       38.22       41.90      5.65 o
   0   9  13       67.58       59.26      7.62 o
   1   9  13       12.80        7.46      4.27 o
  -2 -10  14        1.76        1.22      5.33 o
  -1 -10  14      120.29      118.55      6.98 o
   0 -10  14        4.41        2.27      3.41 o
   1 -10  14       47.73       57.71      5.86 o
   2 -10  14        5.45        3.74      3.26 o
   3 -10  14       52.65       32.65      4.75 o
   4 -10  14        4.09       -0.61      5.79 o
  -4  -9  14       64.45       50.06      6.11 o
  -3  -9  14        2.99        0.05      3.69 o
  -2  -9  14        0.12        4.65      7.01 o
  -1  -9  14        0.23        4.94      7.31 o
   0  -9  14       80.19       97.90      5.79 o
   1  -9  14      150.43      174.51      7.47 o
   2  -9  14       27.18       23.59      3.57 o
   3  -9  14       27.65       18.26      4.11 o
   4  -9  14       17.40       13.14      3.35 o
   5  -9  14        6.64       -7.16      7.16 o
  -6  -8  14        5.22       -5.48      5.48 o
  -5  -8  14        0.79       -3.18      3.18 o
  -4  -8  14        3.45        5.27      4.11 o
  -3  -8  14       35.86       36.65      6.70 o
  -2  -8  14        0.44        3.22      3.92 o
  -1  -8  14       27.61       29.16      4.49 o
   0  -8  14       22.52       27.32      6.09 o
   1  -8  14      104.54      119.81      5.42 o
   2  -8  14        0.96        2.85      3.73 o
   3  -8  14      398.92      440.60     21.86 o
   4  -8  14       16.18       13.54      4.04 o
   5  -8  14        0.36        2.29      8.07 o
   6  -8  14        0.70        0.91      6.09 o
  -7  -7  14        6.13        3.88      6.25 o
  -6  -7  14       22.94       25.60      3.50 o
  -5  -7  14       17.59       13.24      3.03 o
  -4  -7  14        2.58        2.12      3.17 o
  -3  -7  14       10.84       10.06      2.67 o
  -2  -7  14        4.34        5.41      2.48 o
  -1  -7  14       31.65       34.82      3.73 o
   0  -7  14       37.34       37.61      6.25 o
   1  -7  14       15.45       16.74      3.51 o
   2  -7  14       12.65       12.65      3.04 o
   3  -7  14       45.55       40.47      3.53 o
   4  -7  14       10.22       14.12      2.89 o
   5  -7  14        0.91       -2.12      5.56 o
   6  -7  14        1.42       -7.92      7.92 o
   7  -7  14       42.73       14.62     10.21 o
  -7  -6  14       51.50       61.57      4.68 o
  -6  -6  14       79.23       83.41      4.79 o
  -5  -6  14      229.80      247.18      8.30 o
  -4  -6  14        0.11       -1.89      2.03 o
  -3  -6  14       91.48       95.27      4.46 o
  -2  -6  14       16.36       22.03      2.92 o
  -1  -6  14        1.29        1.98      2.94 o
   0  -6  14        1.02        4.67      4.19 o
   1  -6  14        7.68        6.43      2.77 o
   2  -6  14        3.85        3.71      3.50 o
   3  -6  14        0.90        2.64      2.40 o
   4  -6  14       18.96       17.70      2.54 o
   5  -6  14        1.05       -1.50      3.72 o
   6  -6  14      124.46      124.00     11.73 o
   7  -6  14       89.12       84.09     10.97 o
  -8  -5  14       38.69       37.92      4.04 o
  -7  -5  14        2.15        3.23      3.58 o
  -6  -5  14       32.29       30.13      3.95 o
  -5  -5  14       73.80       69.18      4.14 o
  -4  -5  14       79.55       82.90      7.16 o
  -3  -5  14       13.78       13.27      2.47 o
  -2  -5  14      115.88      117.88      4.09 o
  -1  -5  14       58.45       45.38      2.84 o
   0  -5  14        2.16        0.54      2.13 o
   1  -5  14        9.86       15.49      2.54 o
   2  -5  14        0.42       -0.55      2.10 o
   3  -5  14        6.50        4.52      2.51 o
   4  -5  14       38.47       45.67      5.64 o
   5  -5  14       55.96       59.67      5.28 o
   6  -5  14        2.40        8.84      5.64 o
   7  -5  14      108.29      107.86     10.51 o
   8  -5  14        5.20       -5.02      9.44 o
  -9  -4  14        0.46       -1.79      7.08 o
  -8  -4  14       10.45        7.01      3.21 o
  -7  -4  14       48.88       47.87      6.86 o
  -6  -4  14       19.02       18.42      3.07 o
  -5  -4  14      231.87      245.07      8.76 o
  -4  -4  14       41.60       44.09      3.12 o
  -3  -4  14       11.07       11.42      2.33 o
  -2  -4  14        2.69        0.55      1.77 o
  -1  -4  14       22.25       17.78      4.11 o
   0  -4  14       21.57       27.24      4.65 o
   1  -4  14        0.01       -1.88      1.88 o
   2  -4  14        6.25        6.13      2.29 o
   3  -4  14        0.54       -1.90      5.03 o
   4  -4  14       18.37       24.49      4.42 o
   5  -4  14        0.23        3.16      4.31 o
   6  -4  14       20.81       17.42      3.37 o
   7  -4  14        0.82        4.87      5.48 o
   8  -4  14      182.01      207.60     28.49 o
  -9  -3  14       17.77       22.07      3.38 o
  -8  -3  14        0.28        2.89      2.79 o
  -7  -3  14       68.58       69.84      7.24 o
  -6  -3  14        0.13        0.78      3.66 o
  -5  -3  14        5.69        3.40      2.56 o
  -4  -3  14       13.49       15.49      2.36 o
  -3  -3  14      112.80      104.33      3.84 o
  -2  -3  14        1.52        5.41      1.65 o
  -1  -3  14       88.95       89.58      3.27 o
   0  -3  14        0.17        1.80      2.44 o
   1  -3  14        5.15        6.99      4.11 o
   2  -3  14       11.62       12.03      2.59 o
   3  -3  14        2.16        0.94      1.65 o
   4  -3  14        0.01        1.48      2.75 o
   5  -3  14        2.55        3.72      3.35 o
   6  -3  14       45.60       54.55      5.06 o
   7  -3  14       71.56       85.94      6.83 o
   8  -3  14        6.90       18.25      7.92 o
 -10  -2  14        8.33       -4.08      6.24 o
  -9  -2  14       41.00       43.98      4.35 o
  -8  -2  14        0.68        0.42      3.05 o
  -7  -2  14       19.19       21.46      3.04 o
  -6  -2  14       14.17       12.27      2.75 o
  -5  -2  14        5.84        6.81      2.27 o
  -4  -2  14        0.10        1.39      2.01 o
  -3  -2  14       10.57        5.23      1.63 o
  -2  -2  14        0.62        0.49      2.29 o
  -1  -2  14        2.47        3.58      1.51 o
   0  -2  14       24.19       23.55      5.41 o
   1  -2  14       87.96       90.56      3.88 o
   2  -2  14      139.40      141.46      5.48 o
   3  -2  14        0.10        1.18      3.02 o
   4  -2  14       66.30       60.41      5.12 o
   5  -2  14       13.88       19.38      5.87 o
   6  -2  14       38.85       46.98      3.96 o
   7  -2  14        0.03       -2.42      3.55 o
   8  -2  14       79.96       83.39     10.66 o
 -10  -1  14        4.58       10.99      6.30 o
  -9  -1  14        3.21        1.17      8.84 o
  -8  -1  14        6.60        9.10      2.85 o
  -7  -1  14        5.86        4.56      3.81 o
  -6  -1  14       78.28       68.29      6.47 o
  -5  -1  14       11.61        6.93      2.59 o
  -4  -1  14       57.29       53.88      5.79 o
  -3  -1  14       59.98       59.79      3.51 o
  -2  -1  14       23.15       22.99      2.08 o
  -1  -1  14      113.77      125.86      4.56 o
   0  -1  14       34.21       35.82      6.78 o
   1  -1  14      745.85      782.66     14.77 o
   2  -1  14        0.39        2.75      4.11 o
   3  -1  14      121.68      120.63      6.35 o
   4  -1  14        0.27        3.84      5.79 o
   5  -1  14       36.50       38.19      3.50 o
   6  -1  14        1.77       -2.54      2.54 o
   7  -1  14       18.61       16.88      3.66 o
   8  -1  14      136.48      110.75     11.43 o
 -10   0  14       24.74       21.10      5.01 o
  -9   0  14        0.58       -4.95      4.95 o
  -8   0  14        0.36       -0.69      4.04 o
  -7   0  14       37.00       43.28      4.11 o
  -6   0  14       11.73       14.54      2.58 o
  -5   0  14       34.42       33.36      2.78 o
  -4   0  14       76.90       85.01      4.79 o
  -3   0  14       17.68       17.04      2.67 o
  -2   0  14        3.93        4.42      2.44 o
  -1   0  14       62.45       66.48      2.91 o
   0   0  14      114.76      109.70      6.55 o
   1   0  14       88.99       87.94      3.32 o
   2   0  14        3.75        5.63      1.44 o
   3   0  14        6.36       11.53      2.92 o
   4   0  14       25.01       19.49      2.81 o
   5   0  14       25.71       19.84      4.72 o
   6   0  14       13.07       15.86      4.51 o
   7   0  14       16.87       26.20      5.48 o
 -10   1  14      161.63      146.76     12.64 o
  -9   1  14       89.99      105.81     11.04 o
  -8   1  14       26.47       29.48      5.18 o
  -7   1  14        2.11        8.33      3.32 o
  -6   1  14        2.54        7.18      2.70 o
  -5   1  14       32.40       31.82      3.43 o
  -4   1  14       53.27       47.07      2.64 o
  -3   1  14       22.25       18.31      2.51 o
  -2   1  14       50.98       52.42      4.57 o
  -1   1  14      634.12      681.86     15.16 o
   0   1  14        0.65       -0.57      3.73 o
   1   1  14        9.27        8.97      3.35 o
   2   1  14        3.71        2.27      1.74 o
   3   1  14      101.38       97.86      5.85 o
   4   1  14        3.96        6.13      4.68 o
   5   1  14        0.77        1.39      4.83 o
   6   1  14       19.13       14.33      4.27 o
   7   1  14      228.26      255.68     17.44 o
 -10   2  14       32.31       31.46      6.62 o
  -9   2  14       30.00       29.96      5.94 o
  -8   2  14      205.30      220.89     12.95 o
  -7   2  14        1.36       -1.04      5.79 o
  -6   2  14       52.80       56.45      3.91 o
  -5   2  14        6.15        1.60      2.19 o
  -4   2  14        3.86       -0.15      1.94 o
  -3   2  14       32.91       31.34      2.75 o
  -2   2  14      166.92      174.25      5.91 o
  -1   2  14       74.37       74.41      3.78 o
   0   2  14       24.39       21.64      2.47 o
   1   2  14        1.22        0.26      1.80 o
   2   2  14        4.49        6.09      1.83 o
   3   2  14        1.76        4.45      4.11 o
   4   2  14        6.85       10.98      4.89 o
   5   2  14        4.62       15.13      5.47 o
   6   2  14      106.94      105.57     10.44 o
   7   2  14       23.87       18.83      4.65 o
 -10   3  14      113.84       96.64     13.33 o
  -9   3  14       98.55       88.94      8.23 o
  -8   3  14       80.08       83.77      5.04 o
  -7   3  14       52.97       46.52      4.39 o
  -6   3  14      105.60      107.43      5.44 o
  -5   3  14        0.24       -0.51      2.12 o
  -4   3  14        6.56        3.90      2.37 o
  -3   3  14       10.07        9.49      1.93 o
  -2   3  14      113.51      111.88      8.07 o
  -1   3  14      204.41      195.66     10.66 o
   0   3  14        1.27       -0.03      2.28 o
   1   3  14       54.91       54.99      3.14 o
   2   3  14       76.87       77.83     10.97 o
   3   3  14        1.00        2.25      3.39 o
   4   3  14        0.01       -4.32      4.32 o
   5   3  14        8.00        2.62      4.72 o
   6   3  14        8.05       10.38      4.15 o
 -10   4  14       29.09       20.41      5.17 o
  -9   4  14       12.59       10.28      6.03 o
  -8   4  14      172.46      167.38      7.92 o
  -7   4  14      111.41      124.40      6.11 o
  -6   4  14       39.58       45.01      4.31 o
  -5   4  14        0.52        0.04      2.35 o
  -4   4  14       22.36       18.00      2.96 o
  -3   4  14        1.72        2.32      2.47 o
  -2   4  14       28.19       30.04      7.62 o
  -1   4  14       39.31       37.45      3.21 o
   0   4  14       11.84        9.23      2.21 o
   1   4  14      133.28      125.79      4.96 o
   2   4  14       12.13       10.46      4.10 o
   3   4  14       31.47       31.04      4.36 o
   4   4  14       66.97       62.89      5.81 o
   5   4  14      193.87      208.93     23.23 o
   6   4  14       82.08       70.47      7.32 o
  -9   5  14       17.80       20.43      5.33 o
  -8   5  14        1.77        2.08      4.72 o
  -7   5  14        3.33        0.76      4.36 o
  -6   5  14       29.25       38.87      4.61 o
  -5   5  14       63.61       57.83      3.81 o
  -4   5  14       27.58       24.43      3.12 o
  -3   5  14        5.10        2.05      2.51 o
  -2   5  14        5.02        5.86      2.93 o
  -1   5  14       16.27       10.94      3.06 o
   0   5  14        4.54        4.20      3.81 o
   1   5  14        7.32        9.30      2.74 o
   2   5  14       30.94       24.84      4.98 o
   3   5  14        0.36        4.27      4.42 o
   4   5  14       61.55       65.46      6.22 o
   5   5  14       31.88       24.12      5.16 o
  -9   6  14        0.00       -0.46      8.84 o
  -8   6  14        0.57       -3.86      3.86 o
  -7   6  14      105.90       92.99      5.78 o
  -6   6  14       54.18       48.15      4.52 o
  -5   6  14       20.10       12.95      2.95 o
  -4   6  14        2.01       -0.30      3.98 o
  -3   6  14       48.44       48.74      4.28 o
  -2   6  14       89.59       95.86      7.16 o
  -1   6  14        3.24        3.69      3.15 o
   0   6  14        0.08       -3.28      3.28 o
   1   6  14       34.15       37.25     11.88 o
   2   6  14      144.63      157.02     13.79 o
   3   6  14      126.69      146.54      9.21 o
   4   6  14       43.66       45.09      6.01 o
  -8   7  14       19.42       10.14      5.10 o
  -7   7  14       32.00       23.91      4.39 o
  -6   7  14      111.05       94.35     12.87 o
  -5   7  14       31.53       24.96      5.56 o
  -4   7  14       12.14        8.57      4.72 o
  -3   7  14       38.14       58.89      6.62 o
  -2   7  14       85.97       80.65      5.43 o
  -1   7  14        0.18       -4.72      4.72 o
   0   7  14       61.37       57.03     12.26 o
   1   7  14      149.42      166.85      7.30 o
   2   7  14      188.85      197.87     11.51 o
   3   7  14       21.25       13.06     10.36 o
  -6   8  14       63.51       62.78      6.55 o
  -5   8  14       49.95       55.15     11.20 o
  -4   8  14       33.06       30.35      5.18 o
  -3   8  14      307.23      351.93     44.41 o
  -2   8  14        3.57        2.35      5.34 o
  -1   8  14        0.35       -8.80     12.34 o
   0   8  14        1.47        0.66      3.57 o
   1   8  14       97.07       62.71      5.29 o
  -4   9  14       47.69       44.94      7.46 o
  -3   9  14        4.33        9.60      5.48 o
  -2   9  14        1.03        3.96      4.72 o
  -1   9  14       37.41       16.00      5.33 o
  -3  -9  15        7.03        7.92      5.64 o
  -2  -9  15       80.43       69.20     15.08 o
  -1  -9  15       10.87        9.12      7.92 o
   0  -9  15      137.31      154.69      7.62 o
   1  -9  15       98.46      104.74     17.60 o
   2  -9  15        6.94        0.51      5.64 o
   3  -9  15       18.74       16.30      6.93 o
  -4  -8  15        0.03        4.42      5.48 o
  -3  -8  15        0.47        0.45      3.90 o
  -2  -8  15        0.11        0.16      4.66 o
  -1  -8  15        0.23        0.30      3.06 o
   0  -8  15       90.07      113.79      6.20 o
   1  -8  15       26.03       30.21      3.48 o
   2  -8  15        0.90       -0.52      4.87 o
   3  -8  15      287.23      313.52     11.64 o
   4  -8  15       13.08        7.35      6.25 o
   5  -8  15       56.72       40.37      8.99 o
  -6  -7  15        1.92        1.08      4.25 o
  -5  -7  15       47.33       45.02      5.56 o
  -4  -7  15       45.81       35.61      5.09 o
  -3  -7  15        1.34       -0.91      3.86 o
  -2  -7  15       69.99       77.52     10.05 o
  -1  -7  15       28.38       36.31      3.99 o
   0  -7  15       12.19       15.78      3.73 o
   1  -7  15        0.68        0.29      2.63 o
   2  -7  15       50.29       57.82      7.24 o
   3  -7  15        5.91        9.55      3.46 o
   4  -7  15        5.30        3.87      6.47 o
   5  -7  15        3.96        7.92      6.09 o
   6  -7  15      162.78      148.38     13.71 o
  -7  -6  15        0.29       -3.35      9.44 o
  -6  -6  15        0.02       -0.76      4.12 o
  -5  -6  15       65.29       59.54     12.03 o
  -4  -6  15       10.20        7.79      3.74 o
  -3  -6  15       55.98       59.42     14.40 o
  -2  -6  15      143.68      164.59     16.99 o
  -1  -6  15       13.96       20.85      7.46 o
   0  -6  15        0.38        0.33      2.57 o
   1  -6  15        8.64        7.29      2.88 o
   2  -6  15       77.66       75.88      4.61 o
   3  -6  15        0.26        3.27      2.57 o
   4  -6  15       83.88       75.95      5.80 o
   5  -6  15       83.97       69.07      6.37 o
   6  -6  15      156.49      139.39     12.95 o
  -7  -5  15        0.10        3.81      4.65 o
  -6  -5  15       82.29       81.13      6.93 o
  -5  -5  15        1.87        0.85      2.84 o
  -4  -5  15      101.06       99.75      9.60 o
  -3  -5  15        3.02        3.86      2.82 o
  -2  -5  15      127.64      132.69      5.93 o
  -1  -5  15       73.65       82.89      4.31 o
   0  -5  15       13.66       12.43      5.64 o
   1  -5  15        8.68        2.76      3.81 o
   2  -5  15        0.17        0.82      2.56 o
   3  -5  15        6.81        8.33      2.56 o
   4  -5  15        2.16       -3.99      3.99 o
   5  -5  15        1.99        3.83      3.94 o
   6  -5  15       45.71       44.48      7.62 o
   7  -5  15      127.47      106.48     11.58 o
  -8  -4  15       10.43       12.67      5.10 o
  -7  -4  15       33.01       27.15      4.28 o
  -6  -4  15       38.57       28.62      3.87 o
  -5  -4  15       19.97       20.19      2.95 o
  -4  -4  15        3.07        0.39      3.57 o
  -3  -4  15        1.03       -2.36      2.36 o
  -2  -4  15        0.07       -2.44      2.44 o
  -1  -4  15       82.89       82.89      4.80 o
   0  -4  15        0.33       -0.78      2.36 o
   1  -4  15       66.32       59.45      8.00 o
   2  -4  15      122.76      113.17      4.54 o
   3  -4  15       19.33       17.24      4.80 o
   4  -4  15      164.75      168.43      7.87 o
   5  -4  15       56.32       46.76      5.96 o
   6  -4  15       38.81       37.63      6.09 o
   7  -4  15       25.17       19.91      5.37 o
  -8  -3  15        0.01       -3.10      3.10 o
  -7  -3  15        0.00        1.39      3.17 o
  -6  -3  15      118.64      114.80     10.59 o
  -5  -3  15        6.18        4.93      2.36 o
  -4  -3  15        4.87        2.72      3.18 o
  -3  -3  15       79.00       64.98      4.31 o
  -2  -3  15      122.07      122.95      5.23 o
  -1  -3  15       48.96       45.07      3.10 o
   0  -3  15       17.66       16.67      2.51 o
   1  -3  15      129.71      119.52      4.83 o
   2  -3  15        0.52       -1.04      2.03 o
   3  -3  15       46.62       50.78      5.12 o
   4  -3  15       14.01       12.11      5.71 o
   5  -3  15        4.20       10.69     10.97 o
   6  -3  15        6.26        6.77      3.88 o
   7  -3  15      201.28      210.91     30.77 o
  -9  -2  15       25.23       19.00     10.59 o
  -8  -2  15       17.98       20.40      5.87 o
  -7  -2  15      205.69      205.90      7.04 o
  -6  -2  15       15.24       14.66      3.58 o
  -5  -2  15       13.02       13.30      2.82 o
  -4  -2  15        6.82        8.86      2.64 o
  -3  -2  15       27.48       30.32      3.59 o
  -2  -2  15       25.19       35.08      4.35 o
  -1  -2  15       18.17       12.06      6.70 o
   0  -2  15       19.13       19.41      2.55 o
   1  -2  15        3.67        3.92      4.57 o
   2  -2  15       16.45       16.78      6.32 o
   3  -2  15        6.19        4.18      5.33 o
   4  -2  15        0.44       -2.66      3.91 o
   5  -2  15       22.40       13.19      4.75 o
   6  -2  15       90.65       86.58      7.46 o
   7  -2  15        0.01       -3.28      5.94 o
  -9  -1  15       50.31       47.95      5.97 o
  -8  -1  15      184.05      181.85      9.06 o
  -7  -1  15       28.34       30.35      3.21 o
  -6  -1  15       69.14       61.40      8.38 o
  -5  -1  15       41.53       38.18      2.82 o
  -4  -1  15       12.03       11.72      2.60 o
  -3  -1  15      131.58      127.79      7.16 o
  -2  -1  15       31.90       29.72      5.41 o
  -1  -1  15      236.21      259.81      7.64 o
   0  -1  15       31.50       17.97      2.48 o
   1  -1  15      266.27      296.43     15.01 o
   2  -1  15        1.52        5.83      4.20 o
   3  -1  15        7.61        3.17      3.64 o
   4  -1  15       10.23       10.83      4.04 o
   5  -1  15       17.22       24.83      4.72 o
   6  -1  15       22.39       13.72      3.88 o
  -9   0  15       24.09       28.75      5.34 o
  -8   0  15        6.03       10.04      3.55 o
  -7   0  15        1.49       -3.91      3.91 o
  -6   0  15        4.00        1.66      3.95 o
  -5   0  15        4.19        2.17      4.72 o
  -4   0  15       64.61       50.01      3.66 o
  -3   0  15       21.23       15.00      2.33 o
  -2   0  15       89.58       89.02      8.38 o
  -1   0  15        0.33        0.85      1.90 o
   0   0  15      559.89      608.03     13.94 o
   1   0  15       66.36       60.53      3.00 o
   2   0  15       72.23       79.44      4.87 o
   3   0  15       11.34       12.52      3.23 o
   4   0  15        0.19       -6.70      6.70 o
   5   0  15       30.96       33.46      5.49 o
   6   0  15        0.17        5.79      7.01 o
   7   0  15        3.63       13.86      6.09 o
  -9   1  15       97.08      116.08      7.55 o
  -8   1  15        1.13        5.11      3.03 o
  -7   1  15        9.55       10.62      3.71 o
  -6   1  15        0.22        3.30      2.99 o
  -5   1  15       13.62       11.69      3.96 o
  -4   1  15       27.15       21.56      2.34 o
  -3   1  15       40.55       28.10      3.11 o
  -2   1  15        9.83        5.98      2.42 o
  -1   1  15      152.18      171.14      5.95 o
   0   1  15      182.85      189.06      6.20 o
   1   1  15      698.23      748.65     16.93 o
   2   1  15       12.19        6.99      4.34 o
   3   1  15        6.72        2.68      3.80 o
   4   1  15       25.97       22.76      5.64 o
   5   1  15       67.79       64.46      5.70 o
   6   1  15       16.15       14.79      5.08 o
  -9   2  15        0.26        6.73      4.96 o
  -8   2  15        2.81       -0.01      4.20 o
  -7   2  15        3.60        8.23      5.48 o
  -6   2  15       33.20       40.27      4.70 o
  -5   2  15        8.47        6.65      2.84 o
  -4   2  15       87.56       67.98      3.33 o
  -3   2  15       33.18       33.87      3.38 o
  -2   2  15        0.40        2.74      2.18 o
  -1   2  15        3.09        4.19      2.39 o
   0   2  15       15.58       17.94      2.65 o
   1   2  15        9.04        8.88      2.35 o
   2   2  15       31.30       25.44      4.46 o
   3   2  15       19.30       17.25      4.35 o
   4   2  15        1.24        1.78      6.86 o
   5   2  15        0.20       12.39      5.94 o
   6   2  15        1.07       14.23      5.41 o
  -9   3  15        9.12        7.52      3.48 o
  -8   3  15        2.03        3.97      3.55 o
  -7   3  15       25.65       32.56      4.12 o
  -6   3  15       88.57       93.79      5.94 o
  -5   3  15        5.55        8.53      4.34 o
  -4   3  15       19.20       17.18      3.50 o
  -3   3  15       56.66       59.22      4.04 o
  -2   3  15       22.07       16.84      5.94 o
  -1   3  15        2.33        1.63      3.51 o
   0   3  15        9.90       11.38      2.63 o
   1   3  15        7.95       11.64      3.43 o
   2   3  15        0.46        3.50      3.55 o
   3   3  15       47.01       53.97      9.06 o
   4   3  15       30.63       29.48      4.72 o
   5   3  15      120.21      114.76     24.68 o
  -9   4  15        5.49        4.12      4.62 o
  -8   4  15      279.16      272.77     11.30 o
  -7   4  15       16.39       18.15      4.34 o
  -6   4  15       36.82       35.87      3.92 o
  -5   4  15        8.24        5.84      4.87 o
  -4   4  15      192.03      197.86      7.69 o
  -3   4  15        3.41        2.57      2.44 o
  -2   4  15        6.70        8.94      2.49 o
  -1   4  15        7.41        4.97      2.70 o
   0   4  15        0.43       -1.05      2.68 o
   1   4  15        5.84        8.61      5.41 o
   2   4  15        1.83        0.86      4.26 o
   3   4  15        4.52        5.61      4.56 o
   4   4  15        0.40       -0.35      5.57 o
   5   4  15        0.06       -4.42      6.25 o
  -8   5  15        0.31       -1.22      3.66 o
  -7   5  15        0.43        0.56      3.33 o
  -6   5  15        6.76        4.79      3.84 o
  -5   5  15        0.00       -1.36      2.90 o
  -4   5  15        8.04        3.72      3.66 o
  -3   5  15        2.78       -3.66      3.66 o
  -2   5  15       51.48       43.63      6.25 o
  -1   5  15        7.06       12.65      5.26 o
   0   5  15       22.58       22.28      4.42 o
   1   5  15       85.88       79.17      7.03 o
   2   5  15        2.06        3.66      4.09 o
   3   5  15       62.44       77.33      6.94 o
   4   5  15      185.69      174.22     11.40 o
  -7   6  15       56.45       58.72     12.03 o
  -6   6  15      122.08      117.61      8.54 o
  -5   6  15        2.87       -0.55      3.59 o
  -4   6  15       45.36       52.44      8.84 o
  -3   6  15       35.19       33.21      8.38 o
  -2   6  15       50.27       52.75      4.45 o
  -1   6  15        6.47       10.83      3.72 o
   0   6  15        0.02        0.13      2.94 o
   1   6  15        5.64       -1.15      3.80 o
   2   6  15       17.07       15.67      4.25 o
   3   6  15       10.26       -0.61      9.75 o
  -6   7  15       47.46       36.26      9.44 o
  -5   7  15       20.73       13.09      5.94 o
  -4   7  15       39.78       39.26     10.74 o
  -3   7  15       57.99       66.31      4.87 o
  -2   7  15       38.32       43.55     10.05 o
  -1   7  15        6.87       10.36      4.00 o
   0   7  15        6.27        1.75      2.61 o
   1   7  15        0.07       -1.68      5.94 o
  -4   8  15       17.92       21.48      8.07 o
  -3   8  15       19.77       15.54      7.46 o
  -2   8  15        5.11        1.37      4.72 o
  -1   8  15       69.32       50.12      6.55 o
  -3  -8  16        5.95        4.57      5.33 o
  -2  -8  16        6.49       -0.91      4.28 o
  -1  -8  16       32.46       22.88      5.71 o
   0  -8  16       28.18       26.16      4.06 o
   1  -8  16       67.08       65.87      5.71 o
   2  -8  16        0.35       -0.26      3.72 o
  -4  -7  16        0.06       -5.64      5.64 o
  -3  -7  16        2.22        1.54      3.97 o
  -2  -7  16      305.77      326.02     26.35 o
  -1  -7  16       76.00       90.77      8.15 o
   0  -7  16      101.06      110.72      9.75 o
   1  -7  16        0.00       -3.32      3.32 o
   2  -7  16       61.55       61.80      5.56 o
   3  -7  16       46.19       49.67      6.50 o
   4  -7  16       76.43       70.92     15.46 o
  -5  -6  16      232.89      237.43     20.95 o
  -4  -6  16       10.22       21.67      9.06 o
  -3  -6  16      182.93      198.46     13.94 o
  -2  -6  16      147.12      167.38      7.95 o
  -1  -6  16       31.33       30.65      3.91 o
   0  -6  16        1.51        3.46      3.41 o
   1  -6  16        9.66       10.85      3.43 o
   2  -6  16       58.09       61.39      4.24 o
   3  -6  16       22.92       29.12      5.56 o
   4  -6  16        4.97       10.37      4.88 o
   5  -6  16       34.02       60.48      8.38 o
  -6  -5  16       38.25       32.55      5.18 o
  -5  -5  16        3.52       -1.14      5.78 o
  -4  -5  16       39.59       43.66      5.27 o
  -3  -5  16        0.62       -3.21      4.41 o
  -2  -5  16       17.32       15.70      4.79 o
  -1  -5  16       69.48       72.74      6.02 o
   0  -5  16       33.29       29.33      7.39 o
   1  -5  16       28.72       27.59      3.75 o
   2  -5  16       33.82       31.50      3.32 o
   3  -5  16       78.62       85.89      7.13 o
   4  -5  16        1.47        0.02      4.95 o
   5  -5  16        3.43        6.52      4.50 o
  -7  -4  16      169.48      148.23      9.69 o
  -6  -4  16       79.23       80.31     12.11 o
  -5  -4  16      266.64      258.52     27.80 o
  -4  -4  16       21.15       25.58      4.50 o
  -3  -4  16       28.44       38.84     11.27 o
  -2  -4  16        1.85       -3.23      3.23 o
  -1  -4  16        0.02        5.25      2.64 o
   0  -4  16        1.27       -0.52      2.32 o
   1  -4  16       55.50       57.78      3.60 o
   2  -4  16       55.41       59.11      3.69 o
   3  -4  16        3.67        8.30      4.49 o
   4  -4  16       28.19       32.28      5.26 o
   5  -4  16       51.34       63.64      6.04 o
   6  -4  16        1.84       -1.98      6.40 o
  -7  -3  16        4.90        1.55      4.16 o
  -6  -3  16        0.56        0.02      2.73 o
  -5  -3  16       13.52       11.52      5.41 o
  -4  -3  16        0.03       -3.79      3.84 o
  -3  -3  16        0.03       -3.32      3.32 o
  -2  -3  16       10.87       12.61      3.81 o
  -1  -3  16        0.84        1.50      3.02 o
   0  -3  16        6.57       10.17      2.85 o
   1  -3  16       10.53        7.67      3.66 o
   2  -3  16       59.66       66.36      9.14 o
   3  -3  16      174.63      190.79      8.13 o
   4  -3  16       20.41       18.66      5.07 o
   5  -3  16      106.06      101.77      7.85 o
   6  -3  16      118.42      125.79     14.17 o
  -8  -2  16        0.04        8.25      4.04 o
  -7  -2  16       57.80       55.43      6.63 o
  -6  -2  16       85.33       92.20      6.09 o
  -5  -2  16        1.97        9.73      4.28 o
  -4  -2  16        2.67        4.61      4.09 o
  -3  -2  16       64.48       51.53      4.84 o
  -2  -2  16       42.41       42.04      7.62 o
  -1  -2  16       11.54        8.68      4.65 o
   0  -2  16       72.97       83.91      7.16 o
   1  -2  16       28.64       28.87      5.48 o
   2  -2  16       63.28       73.28      5.20 o
   3  -2  16        2.43       -0.43      3.88 o
   4  -2  16       41.86       57.94      5.63 o
   5  -2  16        8.17       20.10      4.95 o
   6  -2  16       34.63       34.07      5.17 o
  -8  -1  16       67.73       61.61      6.25 o
  -7  -1  16      310.75      324.23     29.93 o
  -6  -1  16        1.16        1.00      4.87 o
  -5  -1  16       38.48       37.67      4.34 o
  -4  -1  16       87.38       97.23      6.76 o
  -3  -1  16        0.03        1.55      3.12 o
  -2  -1  16        1.48       -0.04      3.60 o
  -1  -1  16      311.35      342.53     17.60 o
   0  -1  16      170.48      167.81      5.94 o
   1  -1  16      213.65      238.68     19.96 o
   2  -1  16       35.58       41.90      4.85 o
   3  -1  16        3.29        3.83      4.06 o
   4  -1  16       70.64       73.27      7.54 o
   5  -1  16      106.05      124.99     13.02 o
   6  -1  16        0.59        6.25      5.33 o
  -8   0  16       73.61       61.21      5.05 o
  -7   0  16        7.54        2.48      4.20 o
  -6   0  16       16.72       17.72      4.17 o
  -5   0  16        1.86        0.78      4.14 o
  -4   0  16       16.34       22.96      4.27 o
  -3   0  16       11.04        6.35      3.29 o
  -2   0  16       30.55       37.65      3.66 o
  -1   0  16      255.82      276.51     23.54 o
   0   0  16      247.89      295.77      8.59 o
   1   0  16       52.42       49.87      9.29 o
   2   0  16        9.03       15.80      3.24 o
   3   0  16       29.39       28.02      5.20 o
   4   0  16       73.52       83.48      6.80 o
   5   0  16       23.13       23.92      8.07 o
   6   0  16       54.49       64.44      8.38 o
  -8   1  16      197.39      198.48      9.04 o
  -7   1  16       36.68       33.58      3.88 o
  -6   1  16        8.13        9.10      3.18 o
  -5   1  16       49.72       46.89      5.53 o
  -4   1  16        0.01       -3.30      7.24 o
  -3   1  16        0.47        1.54      2.42 o
  -2   1  16       21.63       27.62     10.82 o
  -1   1  16      447.22      471.85     27.95 o
   0   1  16      315.75      323.51      9.00 o
   1   1  16       18.50       20.41      4.79 o
   2   1  16        7.40        6.58      3.77 o
   3   1  16       32.00       52.31      6.73 o
   4   1  16        8.23       10.45      7.46 o
   5   1  16        4.30        0.57      6.78 o
  -8   2  16      133.28      123.43      7.09 o
  -7   2  16        2.72        5.53      3.98 o
  -6   2  16       49.27       55.93     13.02 o
  -5   2  16        0.12        0.60      3.73 o
  -4   2  16       77.54       70.00      5.86 o
  -3   2  16       16.34       12.81      3.05 o
  -2   2  16        8.08        8.48      3.50 o
  -1   2  16       74.79       79.43      3.85 o
   0   2  16       44.38       46.23      3.53 o
   1   2  16       59.10       60.22      6.70 o
   2   2  16       87.74      107.43      6.90 o
   3   2  16       92.02       90.29     10.13 o
   4   2  16       94.39      108.04     13.41 o
   5   2  16       32.46       25.85      6.53 o
  -8   3  16        6.24        0.92      5.76 o
  -7   3  16       89.95       99.43     13.63 o
  -6   3  16        1.43       -3.62      4.72 o
  -5   3  16       70.38       75.49     10.59 o
  -4   3  16        5.73        7.05      7.69 o
  -3   3  16      179.92      179.97     20.34 o
  -2   3  16       17.33       13.98      3.33 o
  -1   3  16        3.18        7.58      2.95 o
   0   3  16       23.06       25.82      3.21 o
   1   3  16        9.76       18.40      9.67 o
   2   3  16       12.55       17.11      5.26 o
   3   3  16      372.77      412.20     16.91 o
   4   3  16        2.80       -5.18      5.18 o
  -7   4  16       10.13        9.49      6.00 o
  -6   4  16        3.16       -4.75      7.69 o
  -5   4  16        1.39        2.12      4.18 o
  -4   4  16       22.01       28.69      3.96 o
  -3   4  16        1.72        4.36      3.28 o
  -2   4  16       47.84       57.16      4.00 o
  -1   4  16        1.06       -0.51      2.45 o
   0   4  16       68.35       77.28     10.89 o
   1   4  16        3.34        7.50      6.86 o
   2   4  16       79.96       89.24     13.56 o
   3   4  16       29.35       26.90      6.52 o
  -7   5  16       60.03       58.35      9.14 o
  -6   5  16        3.29        3.66      4.86 o
  -5   5  16        8.94        7.97      6.32 o
  -4   5  16        0.69        2.24      3.02 o
  -3   5  16      110.60      105.39      9.44 o
  -2   5  16       14.74       18.29      3.96 o
  -1   5  16      140.07      146.62      6.93 o
   0   5  16       42.63       44.81      4.15 o
   1   5  16        0.08       -0.85      4.62 o
   2   5  16        0.08       -0.84      5.82 o
  -6   6  16       53.99       33.97      8.68 o
  -5   6  16       19.01       34.24      8.76 o
  -4   6  16       13.93       20.51      3.94 o
  -3   6  16        2.17        4.54      3.64 o
  -2   6  16       13.20       12.62      3.69 o
  -1   6  16        9.39       12.39      3.74 o
   0   6  16        1.12       -2.37      8.00 o
  -3   7  16       36.86       22.09      7.92 o
  -2   7  16       97.78       87.75      8.99 o
  -1   7  16        8.00        7.62      3.96 o
  -2  -7  17        0.35       -3.50      6.86 o
  -1  -7  17        0.02        8.07      7.01 o
   0  -7  17       19.52       18.51      6.09 o
   1  -7  17        9.17        7.85      3.12 o
  -4  -6  17       14.52       14.93      6.40 o
  -3  -6  17       13.01       -1.79      5.64 o
  -2  -6  17       22.86       23.88      6.11 o
  -1  -6  17        0.08       -0.03     10.28 o
   0  -6  17       14.04       13.57      9.52 o
   1  -6  17       11.80       16.85      4.10 o
   2  -6  17       24.34       19.17      4.74 o
   3  -6  17       21.27       22.50      5.75 o
  -5  -5  17      147.76      129.34     11.88 o
  -4  -5  17      212.83      205.86     34.96 o
  -3  -5  17       40.27       54.59      6.62 o
  -2  -5  17        4.44        2.44      4.65 o
  -1  -5  17       22.11       20.86      8.99 o
   0  -5  17       40.48       43.54     16.00 o
   1  -5  17       32.93       32.01      4.95 o
   2  -5  17       48.85       50.41      6.63 o
   3  -5  17        3.73        6.82      4.25 o
   4  -5  17       22.38       32.43      6.78 o
  -6  -4  17        0.40        7.77      8.07 o
  -5  -4  17        5.50       -5.44      8.45 o
  -4  -4  17       17.58       23.66     10.82 o
  -3  -4  17        7.89       12.27      5.71 o
  -2  -4  17       33.32       38.15      9.67 o
  -1  -4  17       13.99       22.72      5.13 o
   0  -4  17       49.73       53.74      4.13 o
   1  -4  17        0.70        1.63      2.11 o
   2  -4  17        9.54       12.06      4.27 o
   3  -4  17       19.05       28.60      9.29 o
   4  -4  17       13.08        8.15      5.92 o
  -6  -3  17       58.64       54.21      6.62 o
  -5  -3  17       98.06      114.25     12.42 o
  -4  -3  17       77.28       78.85      6.83 o
  -3  -3  17      285.59      322.15     12.80 o
  -2  -3  17        2.30        9.03      4.18 o
  -1  -3  17       44.08       48.34      4.77 o
   0  -3  17        0.20        6.45      3.73 o
   1  -3  17        3.98       -4.17      4.79 o
   2  -3  17       15.63       10.93      4.68 o
   3  -3  17        0.53        5.04      4.61 o
   4  -3  17        4.62        6.20      4.65 o
   5  -3  17       54.80       62.34      6.40 o
  -7  -2  17       12.24       14.93      8.23 o
  -6  -2  17        0.02        7.31     11.20 o
  -5  -2  17        3.70        6.50      4.27 o
  -4  -2  17       42.09       37.73      5.23 o
  -3  -2  17       84.81       83.26      6.62 o
  -2  -2  17       70.15       79.35     17.29 o
  -1  -2  17        8.89       10.14      3.84 o
   0  -2  17       15.00       17.62      4.65 o
   1  -2  17        2.11        4.59      4.20 o
   2  -2  17        2.45        6.80      5.79 o
   3  -2  17        3.73       -4.16      6.25 o
   4  -2  17        0.74        1.44      5.09 o
   5  -2  17       10.40        9.64      6.20 o
  -7  -1  17        2.21       -8.07      8.07 o
  -6  -1  17       34.58       29.02      7.16 o
  -5  -1  17       32.00       18.10      6.09 o
  -4  -1  17       21.22       24.90      5.22 o
  -3  -1  17       39.82       63.19      5.68 o
  -2  -1  17       38.83       43.03      6.25 o
  -1  -1  17       73.87       91.45     16.15 o
   0  -1  17        3.20        6.33      5.48 o
   1  -1  17       16.01       19.96      6.55 o
   2  -1  17       14.60        9.18      5.16 o
   3  -1  17       14.04       27.86      4.64 o
   4  -1  17       10.69        8.01      4.18 o
   5  -1  17       43.05       53.01      7.46 o
  -7   0  17        0.22       10.60      5.42 o
  -6   0  17       11.14       17.05      6.14 o
  -5   0  17       14.26       14.41      4.62 o
  -4   0  17       34.44       40.11      5.71 o
  -3   0  17       28.60       27.90      5.21 o
  -2   0  17       42.26       35.45     12.80 o
  -1   0  17      161.06      152.22     11.04 o
   0   0  17     1170.80     1209.73     77.85 o
   1   0  17       28.81       26.54      5.02 o
   2   0  17       22.20       19.62      4.46 o
   3   0  17        1.18       -4.27      5.94 o
   4   0  17       27.28       32.30      9.44 o
  -7   1  17       11.23        8.56      5.07 o
  -6   1  17        0.22       -0.02      4.94 o
  -5   1  17       99.38      102.01     26.35 o
  -4   1  17       22.79       23.10      4.97 o
  -3   1  17        2.19        6.67      5.48 o
  -2   1  17        1.24       -1.61      9.14 o
  -1   1  17       33.05       43.84      3.80 o
   0   1  17        4.22        6.99      2.75 o
   1   1  17      191.86      209.45     16.22 o
   2   1  17        1.45        6.28      4.09 o
   3   1  17      135.60      158.00      8.67 o
   4   1  17        3.12      -11.74     16.99 o
  -7   2  17        7.08       22.24      8.99 o
  -6   2  17       16.09        2.19      5.94 o
  -5   2  17        5.36        5.27      4.95 o
  -4   2  17        0.06       -3.31      3.83 o
  -3   2  17        2.69        5.68      3.75 o
  -2   2  17       11.00       14.28      3.52 o
  -1   2  17       62.88       62.56      4.73 o
   0   2  17       23.32       18.35      3.13 o
   1   2  17       13.28       19.09      4.58 o
   2   2  17       39.80       35.29      6.05 o
   3   2  17        6.34       13.25      4.52 o
  -6   3  17      159.92      197.74     15.39 o
  -5   3  17       14.91        5.90      4.02 o
  -4   3  17        1.38       -0.31      4.07 o
  -3   3  17        0.16        2.89      6.02 o
  -2   3  17        5.34        5.75      6.47 o
  -1   3  17        0.12       -1.65      7.16 o
   0   3  17        9.69       18.56      4.62 o
   1   3  17      109.22      115.56      7.78 o
   2   3  17      141.02      141.29     10.59 o
   3   3  17        6.82       17.21      7.31 o
  -6   4  17       22.98       31.23      7.31 o
  -5   4  17      126.84      113.24     14.85 o
  -4   4  17       39.15       38.35      5.21 o
  -3   4  17       57.40       52.15      4.52 o
  -2   4  17        0.91        3.04      4.95 o
  -1   4  17        1.55       -0.91      3.50 o
   0   4  17       17.75       22.32      4.77 o
   1   4  17        0.07       -0.03      6.08 o
  -5   5  17       38.15       37.02      9.29 o
  -4   5  17        1.71        6.86      4.72 o
  -3   5  17       80.53       78.21     11.50 o
  -2   5  17        0.00       -5.34      7.39 o
  -1   5  17       61.09       64.90     12.72 o
  -1  -6  18      167.35      134.67     12.95 o
   0  -6  18       32.19       16.00      4.87 o
  -3  -5  18       56.91       56.97      7.46 o
  -2  -5  18       18.21       11.88      6.70 o
  -1  -5  18       21.76       22.13      4.61 o
   0  -5  18       21.49       19.40      9.44 o
   1  -5  18       25.10       43.87      8.99 o
  -4  -4  18        1.17        4.57      5.48 o
  -3  -4  18        4.00       -4.27      5.41 o
  -2  -4  18       42.49       43.01      6.47 o
  -1  -4  18        0.29       -3.85      7.85 o
   0  -4  18       31.99       28.23      5.03 o
   1  -4  18        0.38        4.87      8.68 o
   2  -4  18        0.49        7.69      4.64 o
  -5  -3  18       58.73       46.77      9.29 o
  -4  -3  18        0.00       -8.61      8.61 o
  -3  -3  18       71.84       72.46      7.28 o
  -2  -3  18       92.30       81.36      7.23 o
  -1  -3  18       20.64       33.36      5.54 o
   0  -3  18       36.90       39.86      4.94 o
   1  -3  18        0.97        5.64      6.40 o
   2  -3  18       43.17       56.47      5.71 o
   3  -3  18      106.88      115.87      8.45 o
  -5  -2  18       44.75       27.42      7.92 o
  -4  -2  18        5.57        3.12      4.96 o
  -3  -2  18       46.34       44.62     10.51 o
  -2  -2  18       61.93       49.88     10.21 o
  -1  -2  18       55.23       44.36      8.61 o
   0  -2  18        7.35        9.74      7.62 o
   1  -2  18        0.67       -5.94      5.94 o
   2  -2  18        7.96       21.78      9.44 o
   3  -2  18        5.53       15.20      5.98 o
  -5  -1  18       33.81       24.70     11.43 o
  -4  -1  18        0.82       -5.35      6.25 o
  -3  -1  18      127.94      145.73      9.67 o
  -2  -1  18        2.46        2.35      4.06 o
  -1  -1  18       59.95       68.14     13.18 o
   0  -1  18       11.84       17.37      9.60 o
   1  -1  18        0.14       13.41      6.86 o
   2  -1  18        5.19        1.37      5.64 o
   3  -1  18        2.51        5.94      5.94 o
  -6   0  18       65.70       61.54      8.38 o
  -5   0  18        6.99       -6.10     13.02 o
  -4   0  18        9.44       12.91      9.83 o
  -3   0  18        3.86       -0.26      8.23 o
  -2   0  18       39.42       44.95      5.31 o
  -1   0  18        0.17       -3.81      3.81 o
   0   0  18      306.94      359.37     23.00 o
   1   0  18        9.49       23.31      9.44 o
   2   0  18       75.92       59.87      8.07 o
  -5   1  18       58.34       58.03      9.98 o
  -4   1  18        3.58       -2.75      4.72 o
  -3   1  18        0.00        1.09      3.55 o
  -2   1  18       23.82       15.03      5.18 o
  -1   1  18       25.04       19.75      4.27 o
   0   1  18       65.33       64.83      6.77 o
   1   1  18       45.78       57.28     16.07 o
   2   1  18        0.14        0.43     11.96 o
  -5   2  18        7.19        4.87      7.92 o
  -4   2  18        9.93        6.65      4.90 o
  -3   2  18        2.17       -1.50      4.10 o
  -2   2  18        2.30       -1.71      9.98 o
  -1   2  18       90.31       81.33     10.82 o
   0   2  18       35.80       20.70      5.77 o
   1   2  18       31.76       26.20      5.92 o
  -4   3  18        2.09        8.53      7.16 o
  -3   3  18       93.91      100.94      7.59 o
  -2   3  18       39.20       31.30      4.13 o
  -1   3  18        2.65       -4.17      4.17 o
   0   3  18        3.09       16.91      6.25 o
  -3   4  18        1.26        2.29      4.42 o
  -2   4  18        0.08       -4.27      5.64 o
  -1  -3  19       89.62       69.31      8.53 o
  -2  -2  19       58.33       30.77      5.48 o
  -1  -2  19        0.79        3.05      5.33 o
  -3  -1  19       39.14       31.99      7.16 o
  -2  -1  19       14.52       16.76      4.42 o
  -3   0  19        6.67        0.30      6.40 o
  -2   0  19        4.31        3.50      3.96 o
  -2   1  19      157.45      132.08     11.43 o
 
